# Supplementary material for: A human stem cell-derived neuronal model of morphine exposure reflects brain dysregulation in opioid use disorder: Transcriptomic and epigenetic characterization of postmortem-derived iPSC neurons
Source: Front Psychiatry. 2023 Feb 16;14:1070556. doi: 10.3389/fpsyt.2023.1070556 (PMC9978009; doi:10.3389/fpsyt.2023.1070556)
Supplement: Supplementary file 1 [file Table_1.XLSX]

## Sheet: Sheet1
Supplementary Table 1: Antibodies used in immunocytochemistry
	Antibody	Catalog Number	Dilution
Primary
	Ms IgG1 Nestin	Thermo Fisher Scientific MA1-110	1:250
	Rb IgG SOX-1	Abcam ab109290	1:250
	GP MAP-2	Synaptic Systems 188004	1:1000
	Rb bIII Tubulin	Abcam ab18207	1:1000
	Ms IgM TRA1-81	Millipore MAB4381	1:200
	Rb IgG SOX2	Thermo Fisher Scientific PA1-094	1:250
Secondary
	Anti-Ms IgG1 Alexa 4888	Molecular Probes A21121	1:1000
	Anti-Rb Alexa 647	Molecular Probes A21245	1:1000
	Anti-GP Alexa 647	Molecular Probes A21450	1:1000
	Anti-Ms IgM Alexa 488	Molecular Probes A21042	1:1000
	Anti-Rb Alexa 488	Molecular Probes A11034	1:1000
