# Supplementary material for: A human stem cell-derived neuronal model of morphine exposure reflects brain dysregulation in opioid use disorder: Transcriptomic and epigenetic characterization of postmortem-derived iPSC neurons
Source: Front Psychiatry. 2023 Feb 16;14:1070556. doi: 10.3389/fpsyt.2023.1070556 (PMC9978009; doi:10.3389/fpsyt.2023.1070556)
Supplement: Supplementary file 2 [file Table_2.XLSX]

## Sheet: Supplementary Table 2 Age Score
Supplementary Table 2: All Tissues, Cell Lines, and Age Scores
Cell	Subject_Label	Clone	Cell_Type	StegAgeDays	KnightAgeMonths	KnightAgeDays	HorvathAgeYears	HorvathAgeDays	DNAmTL	GrimAge
Brain-1	Subject 1		Brain				54.013		7.44724	67.2742
Fibroblast-1	Subject 1		Fibroblast	102.924	28.9706	869.118	54.8944	20036.4	6.38685	81.6625
IPSC-L1C1	Subject 1	Line 1 Clone 1	IPSC	70.1452	6.92888	207.867	-0.431639	-157.548	7.21532	23.0759
NPC-L1C1	Subject 1	Line 1 Clone 1	NPC	75.4269	10.7122	321.365	0.0957058	34.9326	6.6884	28.3026
Neuron-L1C1 Day7	Subject 1	Line 1 Clone 1	Neuron	92.1665	9.41847	282.554	-0.0346438	-12.645	6.58368	27.2481
Neuron-L1C1 Day14	Subject 1	Line 1 Clone 1	Neuron	107.1	10.5508	316.525	0.343973	125.55	6.57842	28.9597
Neuron-L1C1 Day21	Subject 1	Line 1 Clone 1	Neuron	123.304	12.1619	364.856	0.189912	69.3178	6.49805	25.8695
IPSC-L1C2	Subject 1	Line 1 Clone 2	IPSC	82.5827	6.96391	208.917	-0.2276	-83.074	7.19139	21.8503
NPC-L1C2	Subject 1	Line 1 Clone 2	NPC	78.2211	8.15925	244.778	1.17375	428.419	6.95842	38.6625
Neuron-L1C2 Day7	Subject 1	Line 1 Clone 2	Neuron	94.6666	18.2532	547.596	1.68085	613.512	6.95502	37.0089
Neuron-L1C2 Day14	Subject 1	Line 1 Clone 2	Neuron	115.701	14.2774	428.322	0.832387	303.821	6.34017	30.7499
Neuron-L1C2 Day21	Subject 1	Line 1 Clone 2	Neuron	119.425	15.1357	454.071	1.1106	405.37	6.31793	30.9131
Brain-2	Subject 2		Brain				42.0725		7.35234	60.5113
Fibroblast-2	Subject 2		Fibroblast	114.779	27.8133	834.399	39.3184	14351.2	6.28263	59.0953
IPSC-L2C1	Subject 2	Line 2 Clone 1	IPSC	74.1236	10.4145	312.436	-0.481298	-175.674	7.13219	21.671
NPC-L2C1	Subject 2	Line 2 Clone 1	NPC	81.7942	13.8641	415.924	-0.0595421	-21.7329	6.56365	28.7359
Neuron-L2C1 Day7	Subject 2	Line 2 Clone 1	Neuron	97.6287	18.5193	555.58	0.356257	130.034	6.687	29.0074
Neuron-L2C1 Day14	Subject 2	Line 2 Clone 1	Neuron	102.01	19.226	576.779	0.927238	338.442	6.61265	32.5564
Neuron-L2C1 Day21	Subject 2	Line 2 Clone 1	Neuron	109.361	19.6957	590.87	1.52149	555.343	6.67638	31.2345
IPSC-L2C2	Subject 2	Line 2 Clone 2	IPSC	68.2848	7.82167	234.65	-0.483813	-176.592	7.20933	22.8939
NPC-L2C2	Subject 2	Line 2 Clone 2	NPC	79.1216	10.4129	312.386	0.0550734	20.1018	6.43051	25.5202
Neuron-L2C2 Day7	Subject 2	Line 2 Clone 2	Neuron	97.8956	11.5663	346.989	0.262982	95.9883	6.33178	27.8772
Neuron-L2C2 Day14	Subject 2	Line 2 Clone 2	Neuron	109.405	12.9376	388.127	0.885033	323.037	6.32645	29.0114
Neuron-L2C2 Day21	Subject 2	Line 2 Clone 2	Neuron	113.457	13.7937	413.811	1.07748	393.282	6.37471	26.2848
