# Supplementary material for: A human stem cell-derived neuronal model of morphine exposure reflects brain dysregulation in opioid use disorder: Transcriptomic and epigenetic characterization of postmortem-derived iPSC neurons
Source: Front Psychiatry. 2023 Feb 16;14:1070556. doi: 10.3389/fpsyt.2023.1070556 (PMC9978009; doi:10.3389/fpsyt.2023.1070556)
Supplement: Supplementary file 3 [file Table_3.XLSX]

## Sheet: Supplementary Table 3 RNA decon
Supplementary Table 3a: Celltype and Maturity Deconvolution RNA Ratios
	Celltype							Maturity
Cell Line	iPSC	NPC	OPC	Neurons	Astrocytes	Oligodendrocytes		Cell Line	iPSC	NCX_EarlyFetal	NCX_MidFetal	NCX_LateFetal	NCX_Infant	NCX_Child	NCX_Teens	NCX_Adult
Fibroblast-1	0.246058	0.104731	0.00659127	0	0.172937	0.469683		Fibroblast-1	0.294292	0	8.85e-17	0.287553	-2.88e-17	0.289655	0	0.128501
Fibroblast-2	0.218743	0.137817	0.0210679	0	0.266328	0.356045		Fibroblast-2	0.191467	0	9.2e-17	0.562722	5.01e-17	1.05e-16	-1.1e-16	0.245811
IPSC-L1C2	0.859587	7.4e-23	0.00847216	0.0431918	0.0887495	0		IPSC-L1C2	0.896407	0	8.16e-18	-2.7e-18	6.28e-17	1.45e-17	0	0.103593
IPSC-L1C1	0.899633	2.45e-19	0	0.0748523	0.0255146	0		IPSC-L1C1	0.896556	0	3.64e-18	1.48e-19	-4.38e-17	0.0539138	0.0495303	3.65e-17
IPSC-L2C2	0.874793	7.26e-18	-1.22e-18	0.0629348	0.0622719	0		IPSC-L2C2	0.965282	0	1.59e-18	-1e-17	1.18e-17	-5.57e-18	2.6e-18	0.0347184
IPSC-L2C1	0.842571	2.16e-19	-4.73e-18	0.0810635	0.0763657	0		IPSC-L2C1	0.927823	0	2.77e-18	0	-2.4e-17	1.07e-16	0	0.0721768
Neuron-L1C2 Day14	0.0172215	0.568476	0	0.297533	0.116769	0		Neuron-L1C2 Day14	0.132993	0	0.754739	-2.21e-19	0.0594007	0.0528682	0	0
Neuron-L1C2 Day21 Treated	0.0204613	0.527794	0	0.311116	0.140628	0		Neuron-L1C2 Day21 Treated	0.108431	0.0226808	0.737058	4.05e-18	0.131397	-6.54e-18	0	0.000432993
Neuron-L1C2 Day21 Untreated	0.021595	0.542173	0	0.302155	0.134077	0		Neuron-L1C2 Day21 Untreated	0.10422	0.0193447	0.735001	3.07e-19	0.141434	1.65e-17	0	0
Neuron-L1C1 Day14	0.0417788	0.572628	0	0.290536	0.095057	0		Neuron-L1C1 Day14	0.162624	0.297504	0.346693	0.0343598	0.0300763	0	0.0397521	0.0889912
Neuron-L1C1 Day21 Treated	0.0136533	0.580809	0	0.314955	0.090583	0		Neuron-L1C1 Day21 Treated	0.0532397	0.348678	0.445495	0	0.0958923	-1.53e-18	0	0.0566945
Neuron-L1C1 Day21 Untreated	0.0248832	0.569371	-2.39e-17	0.319273	0.0864721	0		Neuron-L1C1 Day21 Untreated	0.0926284	0.31478	0.444628	0	0.146799	-4.28e-17	0	0.00116463
Neuron-L1C1 Day7	0.0692933	0.57086	-1.16e-17	0.219908	0.139938	0		Neuron-L1C1 Day7	0.21042	0.447402	0.140263	0.129211	0.0692449	0.00345945	0	0
Neuron-L2C2 Day14	0.0580106	0.603581	3.4e-18	0.223236	0.115173	0		Neuron-L2C2 Day14	0.18017	0.58402	0.00123193	0.056533	3.28e-18	0.178045	5.98e-17	0
Neuron-L2C2 Day21 Treated	0.0296291	0.588414	4.64e-18	0.309939	0.0720179	-1.23e-17		Neuron-L2C2 Day21 Treated	0.104288	0.465485	0.271143	7.35e-18	0.0144713	0	0	0.144613
Neuron-L2C2 Day21 Untreated	0.0423597	0.576603	4.21e-18	0.314905	0.0661328	-1.21e-17		Neuron-L2C2 Day21 Untreated	0.126146	0.513728	0.208182	-9.08e-20	0	-1.43e-17	0	0.151944
Neuron-L2C2 Day7	0.071114	0.661356	2.03e-18	0.160086	0.107444	0		Neuron-L2C2 Day7	0.231284	0.503288	0	0.143518	2.84e-18	0.121909	0	2.77e-19
Neuron-L2C1 Day14	0.0903961	0.583887	0	0.201054	0.124662	0		Neuron-L2C1 Day14	0.248698	0.487417	0	0.263885	2.19e-17	0	1.7e-17	-5.88e-17
Neuron-L2C1 Day21 Treateed	0.0780249	0.527832	0	0.260085	0.134058	0		Neuron-L2C1 Day21 Treateed	0.197609	0.361325	0.228896	0.212171	1.49e-18	0	0	0
Neuron-L2C1 Day21 Untreated	0.0762043	0.517027	0	0.26992	0.136848	0		Neuron-L2C1 Day21 Untreated	0.209904	0.427325	0.174327	0.188445	3.38e-19	0	0	0
Neuron-L2C1 Day7	0.0952949	0.637118	0	0.133449	0.134138	0		Neuron-L2C1 Day7	0.263446	0.479603	0	0.23134	-4.03e-18	0.0256105	-1.73e-17	-8.93e-17
NPC-L1C2	0.0272748	0.646501	0	0.20231	0.123915	0		NPC-L1C2	0.216577	0.17595	0.420235	0	0.187238	6.12e-17	0	0
NPC-L1C1	0.100752	0.692819	0	0.0990689	0.107361	0		NPC-L1C1	0.276682	0.414012	0.0517683	0.161863	0	0.0956748	0	0
NPC-L2C2	0.12582	0.679468	0	0.0456517	0.149061	0		NPC-L2C2	0.301597	0.48145	3.1e-17	0.0675904	0.121535	0.0278281	1.48e-17	0
NPC-L2C1	0.114838	0.688616	4.05e-18	0.058507	0.138039	0		NPC-L2C1	0.327445	0.438693	-2.9e-17	0.135756	0.0128854	0.0852206	0	0

## Sheet: Suppl Table 3b Celltype Design 
Supplementary Table 3b Celltype Design Matrix for Deconvolution
ENSEMBL_ID	SYMBOL	iPSC	NPC	OPC	Neurons	Astrocytes	Oligodendrocytes
ENSG00000240563	L1TD1	2.01741	-0.565922	-0.696064	-0.608292	-0.590301	-0.602386
ENSG00000241186	TDGF1	1.96062	-0.598223	-0.696064	-0.645996	-0.589349	-0.599184
ENSG00000254934	LINC00678	1.73914	-0.59919	-0.696064	-0.631282	-0.590301	-0.604984
ENSG00000254277	AC009446.1	1.71947	-0.59919	-0.696064	-0.636709	-0.590301	-0.604984
ENSG00000265992	ESRG	1.6452	-0.598963	-0.696064	-0.637572	-0.586309	-0.602612
ENSG00000088305	DNMT3B	1.67832	-0.0160292	-0.696064	-0.623604	-0.490029	-0.604984
ENSG00000131914	LIN28A	1.46763	-0.417015	-0.67241	-0.613413	-0.545417	-0.599018
ENSG00000121570	DPPA4	1.49363	-0.138889	-0.696064	-0.634652	-0.57607	-0.590634
ENSG00000249152	LNCPRESS2	1.40326	-0.59919	-0.696064	-0.648435	-0.590301	-0.604984
ENSG00000280707	HPAT5	1.35729	-0.552348	-0.696064	-0.644029	-0.590301	-0.604984
ENSG00000254339	AC064802.1	1.32656	-0.59919	-0.665413	-0.640955	-0.590301	-0.598736
ENSG00000163191	S100A11	1.4919	-0.364086	-0.0245771	-0.595568	-0.590301	-0.56662
ENSG00000253507	AC104257.1	1.24754	-0.59919	-0.672395	-0.630743	-0.590301	-0.596858
ENSG00000136110	CNMD	1.2713	-0.59919	-0.696064	-0.560564	-0.566365	-0.502169
ENSG00000134057	CCNB1	1.52145	0.929348	-0.685394	-0.477726	-0.523858	-0.456155
ENSG00000123975	CKS2	1.99985	1.68495	-0.519038	-0.047344	-0.401041	-0.220697
ENSG00000112118	MCM3	1.49311	0.6069	-0.485244	-0.470406	-0.291807	-0.482507
ENSG00000165349	SLC7A3	1.17467	-0.517814	-0.682786	-0.536489	-0.578565	-0.600576
ENSG00000089685	BIRC5	1.44978	1.3209	-0.696064	-0.628793	-0.589117	-0.577795
ENSG00000146386	ABRACL	1.6555	0.581168	-0.696064	-0.355808	-0.475046	-0.551144
ENSG00000125144	MT1G	1.30531	-0.598012	-0.696064	-0.519569	0.730959	-0.557734
ENSG00000173207	CKS1B	1.47479	1.07211	-0.683113	-0.430434	-0.375679	-0.424085
ENSG00000280511	AL591030.1	1.0639	-0.59919	-0.696064	-0.638224	-0.590301	-0.604984
ENSG00000213719	CLIC1	1.31837	1.27962	-0.508942	-0.585288	-0.542906	-0.604984
ENSG00000198856	OSTC	1.77486	1.63008	-0.450033	-0.0268923	-0.157053	-0.224685
ENSG00000164611	PTTG1	1.4841	1.30788	-0.696064	-0.204342	-0.569885	-0.371094
ENSG00000129824	RPS4Y1	1.63641	1.65282	-0.696064	-0.215953	-0.071561	-0.380775
ENSG00000158164	TMSB15A	1.43158	2.31022	-0.666771	-0.610923	-0.582839	-0.604984
ENSG00000026025	VIM	0.0252825	1.67433	-0.696064	-0.515263	0.419379	-0.584124
ENSG00000198937	CCDC167	-0.191611	1.58294	-0.558489	-0.295549	-0.382841	-0.261158
ENSG00000174021	GNG5	1.44575	1.85576	0.381187	-0.512538	0.277245	-0.286355
ENSG00000113140	SPARC	0.925566	1.50901	0.00806937	-0.438212	-0.530995	0.258204
ENSG00000137804	NUSAP1	1.04153	1.39335	-0.696064	-0.519231	-0.347324	-0.586814
ENSG00000110492	MDK	0.663235	1.23852	-0.682461	-0.54172	-0.536335	-0.604984
ENSG00000220793	RPL21P119	1.53148	1.56383	-0.475329	-0.292127	-0.337432	-0.281383
ENSG00000034510	TMSB10	2.10179	2.82147	-0.319308	1.06303	-0.0333774	0.185548
ENSG00000084207	GSTP1	2.23275	2.24223	-0.444748	0.404633	0.464511	0.327394
ENSG00000109084	TMEM97	1.21952	1.39363	-0.394918	-0.312137	-0.492693	-0.372289
ENSG00000131747	TOP2A	0.840705	1.12318	-0.692252	-0.628542	-0.585896	-0.603173
ENSG00000089157	RPLP0	2.30531	2.37527	-0.278194	0.42283	-0.0502895	0.289233
ENSG00000182481	KPNA2	1.81025	1.95023	0.435786	0.214582	-0.0117567	0.183425
ENSG00000054148	PHPT1	1.32865	1.97666	-0.696064	0.828425	0.32161	0.0961009
ENSG00000234664	HMGN2P5	1.21414	1.78248	-0.379636	0.272657	-0.0797764	0.205555
ENSG00000125995	ROMO1	1.73152	1.85346	-0.596332	0.504079	-0.120592	0.087238
ENSG00000198830	HMGN2	2.02073	2.49789	0.346709	1.02116	0.750503	1.01058
ENSG00000233639	PANTR1	-0.744134	1.96871	-0.357867	0.0841781	0.360135	-0.138744
ENSG00000087510	TFAP2C	-0.264123	-0.554021	-0.696064	-0.61076	-0.260844	-0.593604
ENSG00000198914	POU3F3	-0.751746	0.355908	-0.0980561	-0.155639	0.122982	0.0540485
ENSG00000054654	SYNE2	-0.170739	0.360829	-0.649284	-0.50953	-0.535195	-0.556856
ENSG00000041982	TNC	-0.634452	-0.508406	-0.689521	-0.615348	-0.48686	-0.596844
ENSG00000163508	EOMES	-0.751746	-0.59919	-0.696064	-0.606997	-0.584908	-0.591766
ENSG00000169045	HNRNPH1	1.59763	1.71297	1.98382	1.49644	1.48966	1.66871
ENSG00000256637	LINC01965	-0.751746	-0.174826	-0.682465	-0.622035	-0.590301	-0.600728
ENSG00000173404	INSM1	-0.751275	-0.488107	-0.696064	-0.626827	-0.590301	-0.604984
ENSG00000278543	AC010332.2	-0.751746	-0.59919	-0.681293	-0.637032	-0.590301	-0.600615
ENSG00000142700	DMRTA2	-0.751746	-0.598941	-0.696064	-0.606993	-0.589531	-0.533015
ENSG00000252246	RNA5SP92	-0.751746	-0.59919	-0.696064	-0.648435	-0.590301	-0.604984
ENSG00000201774	AC007029.1	-0.751746	-0.59919	-0.696064	-0.648435	-0.590301	-0.604984
ENSG00000236554	ASNSP3	-0.751746	-0.59919	-0.696064	-0.633037	-0.590301	-0.599163
ENSG00000253638	AF186190.1	-0.751746	-0.59919	-0.696064	-0.648435	-0.590301	-0.604984
ENSG00000176887	SOX11	0.821126	1.75788	0.262087	0.0667514	-0.542925	-0.35812
ENSG00000053438	NNAT	0.0213974	0.428939	-0.578227	0.256873	-0.505732	-0.42017
ENSG00000147862	NFIB	-0.388086	0.730893	1.35006	1.05556	1.34829	0.629836
ENSG00000104435	STMN2	-0.643276	0.0973769	-0.670315	1.69223	-0.507693	-0.108961
ENSG00000077279	DCX	-0.586805	0.385773	-0.389881	0.243482	-0.561332	-0.526777
ENSG00000164600	NEUROD6	-0.751746	-0.59919	-0.696064	-0.321726	-0.57656	-0.594181
ENSG00000124766	SOX4	1.71461	2.142	0.718448	0.477252	-0.0676151	-0.294083
ENSG00000119866	BCL11A	0.0280322	0.174837	-0.673009	0.130451	-0.470306	-0.542664
ENSG00000272398	CD24	1.90844	1.29168	-0.696064	-0.188817	-0.583863	-0.604984
ENSG00000119042	SATB2	-0.672541	-0.143203	-0.696064	-0.446864	-0.419369	-0.187032
ENSG00000167552	TUBA1A	1.55729	2.996	0.922481	1.68423	0.880044	2.16299
ENSG00000213190	MLLT11	0.45367	1.52093	-0.177516	1.30232	-0.176835	-0.00888549
ENSG00000155926	SLA	-0.706312	-0.59919	-0.403917	-0.5044	-0.557463	-0.604984
ENSG00000179456	ZBTB18	-0.637096	-0.023944	-0.23594	0.0908259	0.142625	-0.245176
ENSG00000176165	FOXG1	-0.751746	-0.59919	0.203249	0.620573	0.449024	-0.448349
ENSG00000131711	MAP1B	1.30762	2.27588	0.975724	2.21239	0.433557	1.76138
ENSG00000196230	TUBB	2.02618	2.32176	-0.336545	0.962054	-0.167956	0.204922
ENSG00000113657	DPYSL3	0.73783	0.320114	-0.607259	-0.263012	0.0679887	-0.529767
ENSG00000134986	NREP	0.762998	1.19717	-0.507937	0.378034	-0.195521	-0.430493
ENSG00000154639	CXADR	1.42433	1.42713	0.640852	0.638137	-0.423886	1.31461
ENSG00000132872	SYT4	-0.485841	-0.403397	-0.335547	0.687064	-0.463184	-0.489871
ENSG00000171843	MLLT3	-0.619314	0.669509	-0.351195	0.515409	0.140164	-0.124219
ENSG00000184613	NELL2	-0.305526	0.156467	-0.696064	0.317646	-0.460211	-0.498058
ENSG00000116147	TNR	-0.751746	-0.59919	1.49201	0.0655909	-0.434863	-0.398949
ENSG00000147588	PMP2	-0.751746	-0.59919	1.32102	-0.502961	1.09492	0.507563
ENSG00000187398	LUZP2	-0.64074	-0.48884	1.26326	-0.0414724	-0.202424	-0.295745
ENSG00000134853	PDGFRA	-0.639953	-0.558515	0.984072	-0.492073	-0.589072	-0.470227
ENSG00000168461	RAB31	-0.177059	0.444926	1.33861	-0.346175	0.478515	-0.445738
ENSG00000186369	LINC00643	-0.751746	-0.594201	1.03852	-0.151862	-0.566258	-0.496564
ENSG00000112902	SEMA5A	-0.466775	0.0228925	1.12951	-0.0454035	-0.508195	-0.256746
ENSG00000188906	LRRK2	-0.750703	-0.580293	0.855737	-0.350865	-0.406653	-0.493365
ENSG00000156966	B3GNT7	0.733429	-0.588299	0.964469	-0.442919	-0.562012	-0.310108
ENSG00000184221	OLIG1	-0.751746	-0.59919	0.812996	-0.524252	-0.434513	0.720892
ENSG00000196083	IL1RAP	-0.65426	-0.59024	0.684621	-0.310329	-0.582749	-0.538522
ENSG00000157890	MEGF11	-0.750948	-0.47793	0.619443	-0.428931	-0.558252	-0.474366
ENSG00000150275	PCDH15	-0.74518	-0.0595673	0.656792	-0.363959	-0.576402	-0.511602
ENSG00000133401	PDZD2	-0.697924	-0.538313	0.624321	-0.306464	-0.5163	-0.410483
ENSG00000103489	XYLT1	-0.513964	-0.411344	0.584661	-0.487227	-0.517346	-0.429817
ENSG00000170961	HAS2	-0.557756	-0.515125	0.384867	-0.612956	-0.590301	-0.581534
ENSG00000260118	AL157700.1	-0.751746	-0.59919	0.372444	-0.54857	-0.27432	-0.504219
ENSG00000110693	SOX6	-0.745802	-0.478377	0.444699	-0.364431	-0.0879928	-0.512381
ENSG00000104368	PLAT	-0.729702	-0.52806	0.312562	-0.538597	-0.589627	-0.532785
ENSG00000154975	CA10	-0.733452	-0.598825	0.270672	-0.480966	-0.557133	-0.480765
ENSG00000139970	RTN1	-0.698672	-0.378053	-0.174148	1.72177	-0.186361	-0.00179552
ENSG00000132639	SNAP25	-0.703858	-0.1414	0.635285	2.31847	0.0310013	0.298817
ENSG00000171951	SCG2	-0.560163	-0.266983	0.341054	1.97112	0.0936028	-0.0381036
ENSG00000163630	SYNPR	-0.739473	-0.53676	-0.561752	1.41673	-0.439271	-0.347944
ENSG00000214548	MEG3	-0.470644	-0.0329091	0.732802	2.00218	-0.21478	-0.106374
ENSG00000022355	GABRA1	-0.699917	-0.586995	-0.541113	1.34323	-0.415331	-0.184699
ENSG00000187094	CCK	-0.691467	-0.598749	-0.696064	1.37328	-0.222769	-0.131346
ENSG00000156298	TSPAN7	-0.510416	-0.32224	1.26251	2.23478	1.56733	0.406229
ENSG00000163032	VSNL1	0.596675	-0.549	-0.519989	1.64985	-0.289338	-0.139319
ENSG00000143153	ATP1B1	-0.0444442	0.00670764	0.671218	2.18784	0.0934729	1.58067
ENSG00000166922	SCG5	-0.166822	-0.567824	0.579316	1.90126	-0.388022	0.843647
ENSG00000128683	GAD1	-0.75158	-0.458306	0.0604013	1.30274	-0.378464	-0.284048
ENSG00000186310	NAP1L3	0.134971	-0.25141	-0.0523351	1.62357	-0.140933	0.148965
ENSG00000113327	GABRG2	-0.705764	-0.59919	-0.60007	1.16153	-0.380565	-0.291033
ENSG00000067715	SYT1	-0.0576236	0.427769	-0.696064	1.92433	-0.0397671	0.102911
ENSG00000163536	SERPINI1	-0.27512	-0.389563	-0.562964	1.50821	0.0756056	0.723802
ENSG00000145864	GABRB2	-0.751489	-0.545915	-0.605242	1.08326	-0.404759	-0.417811
ENSG00000280234	AC124303.2	-0.751514	-0.594277	-0.669478	1.19841	-0.139952	-0.362055
ENSG00000146469	VIP	-0.751746	-0.59919	-0.696064	1.0316	-0.120962	-0.216749
ENSG00000203930	LINC00632	-0.455903	0.0915655	0.236326	1.68731	-0.276009	0.340829
ENSG00000114279	FGF12	-0.169081	-0.0198571	1.04454	1.65093	-0.480555	-0.222183
ENSG00000198300	PEG3	-0.751746	-0.584739	0.7521	1.35919	-0.191902	0.819067
ENSG00000136531	SCN2A	-0.668481	-0.518382	-0.0772615	1.21427	-0.431662	-0.357082
ENSG00000240694	PNMA2	-0.551738	0.21435	-0.535463	1.31016	-0.212191	-0.323143
ENSG00000175352	NRIP3	-0.433882	-0.0969392	-0.673929	1.06318	-0.532012	-0.352811
ENSG00000171885	AQP4	-0.729649	-0.567378	-0.61957	-0.296089	2.23801	-0.422915
ENSG00000164089	ETNPPL	-0.751693	-0.598651	-0.686606	-0.477424	2.14132	-0.536584
ENSG00000110436	SLC1A2	-0.749314	-0.212654	0.980538	0.246599	2.63386	-0.24571
ENSG00000152583	SPARCL1	-0.472906	-0.316642	1.89838	1.3383	2.89433	0.0813833
ENSG00000117525	F3	-0.212799	-0.222877	0.34464	-0.367014	2.20573	-0.502134
ENSG00000018625	ATP1A2	-0.10581	-0.378202	0.593508	-0.262767	2.23018	-0.439263
ENSG00000079215	SLC1A3	-0.22037	0.129817	0.914925	-0.203157	2.45685	0.509317
ENSG00000152661	GJA1	1.42636	0.027976	-0.696064	-0.342217	2.21223	-0.414862
ENSG00000135744	AGT	-0.751746	-0.598577	-0.531599	-0.393524	1.75422	-0.458091
ENSG00000109107	ALDOC	0.342254	-0.497255	-0.134163	1.25579	2.1939	-0.182934
ENSG00000105854	PON2	0.588738	1.35216	1.40025	-0.222292	2.35083	1.14469
ENSG00000139155	SLCO1C1	-0.704213	-0.583323	-0.696064	-0.481112	1.5481	-0.55928
ENSG00000129244	ATP1B2	0.178152	-0.0407046	0.698932	1.36847	2.40771	-0.156797
ENSG00000120885	CLU	0.701832	0.295619	0.10303	1.60089	2.46023	0.31596
ENSG00000138696	BMPR1B	-0.659695	0.528248	-0.690682	-0.426563	1.6069	-0.5097
ENSG00000121742	GJB6	-0.751746	-0.59919	-0.696064	-0.460197	1.28186	-0.602958
ENSG00000164188	RANBP3L	-0.751746	-0.516136	-0.666069	-0.489791	1.3471	-0.582373
ENSG00000170075	GPR37L1	-0.736043	-0.586788	-0.228491	-0.438723	1.36489	-0.184791
ENSG00000087250	MT3	-0.751746	-0.552173	-0.374756	0.263586	1.5046	-0.12346
ENSG00000134873	CLDN10	0.416584	-0.59364	-0.0944829	-0.278377	1.45722	-0.571056
ENSG00000211448	DIO2	-0.740335	-0.588504	-0.0515418	-0.409692	1.30904	-0.480463
ENSG00000279400	AC008957.3	-0.687024	-0.438589	-0.386015	-0.565216	1.31015	-0.270489
ENSG00000125148	MT2A	0.709363	-0.353298	-0.316915	-0.278079	1.65114	0.0469342
ENSG00000130066	SAT1	0.615696	0.671879	2.23869	1.60099	2.79385	1.14444
ENSG00000109472	CPE	-0.54919	0.296044	1.04217	1.36092	2.34642	0.136425
ENSG00000146592	CREB5	-0.730669	-0.418491	0.87538	-0.298238	-0.440415	1.13925
ENSG00000189058	APOD	-0.751591	-0.598811	1.87751	-0.221514	-0.500811	1.95055
ENSG00000123560	PLP1	-0.0929141	0.0410179	1.5981	-0.026305	-0.261044	3.27364
ENSG00000136541	ERMN	-0.748845	-0.59919	-0.485017	-0.537721	-0.438378	2.04778
ENSG00000164124	TMEM144	-0.500607	-0.59919	0.0852605	-0.289742	0.0172635	2.10266
ENSG00000091513	TF	-0.751557	-0.581367	-0.181323	-0.448026	-0.417644	1.79874
ENSG00000197430	OPALIN	-0.751746	-0.59919	-0.157978	-0.522026	-0.527086	1.76847
ENSG00000129538	RNASE1	-0.711345	-0.59919	-0.469714	-0.482468	-0.555906	1.7764
ENSG00000237949	LINC00844	-0.751746	-0.577494	-0.0264008	-0.310702	-0.00864965	1.87976
ENSG00000013297	CLDN11	-0.689783	-0.578353	-0.0341874	-0.37018	-0.515304	1.73294
ENSG00000204655	MOG	-0.588596	-0.59839	-0.42673	-0.569121	-0.54416	1.6545
ENSG00000109846	CRYAB	-0.617317	-0.59919	0.0857265	0.608144	1.05664	2.13938
ENSG00000136960	ENPP2	-0.740993	0.127349	-0.238968	-0.284826	-0.488094	1.76188
ENSG00000126860	EVI2A	-0.729231	-0.453939	0.136705	-0.206869	-0.398829	1.73937
ENSG00000150867	PIP4K2A	0.986972	0.614952	2.04395	0.212289	0.513766	2.60117
ENSG00000080822	CLDND1	0.393147	0.42884	1.1825	0.25216	0.0188923	2.35457
ENSG00000174607	UGT8	-0.100088	-0.324069	-0.10268	-0.555408	-0.500669	1.68342
ENSG00000150656	CNDP1	-0.751578	-0.576675	-0.403288	-0.544305	-0.428702	1.53147
ENSG00000151552	QDPR	-0.0966913	-0.163665	0.0534311	0.432836	-0.230254	1.93727
ENSG00000160307	S100B	-0.727537	0.119265	1.49372	-0.161136	1.42278	1.96935
ENSG00000139737	SLAIN1	-0.431453	-0.124982	0.523743	-0.201028	-0.295248	1.73224
ENSG00000173786	CNP	0.505184	0.882206	0.362585	0.286118	0.425416	2.15204
ENSG00000197971	MBP	-0.68101	-0.598279	-0.146357	-0.0941255	-0.354014	1.41076
ENSG00000010278	CD9	0.67315	-0.467298	0.273446	-0.455119	-0.333723	1.56228
ENSG00000164176	EDIL3	-0.0880936	-0.389797	1.57464	0.506792	-0.43052	1.82178
ENSG00000204287	HLA-DRA	-0.661341	-0.59919	1.04899	-0.521722	-0.509255	-0.539186
ENSG00000090104	RGS1	-0.751746	-0.59919	0.733648	-0.601644	-0.577286	-0.552333
ENSG00000171659	GPR34	-0.751746	-0.597677	0.606829	-0.551894	-0.588796	-0.584928
ENSG00000118785	SPP1	0.0622996	-0.16605	1.40883	-0.350211	-0.400369	2.16294
ENSG00000275302	CCL4	-0.751746	-0.59919	0.171243	-0.578715	-0.276638	-0.579333
ENSG00000122862	SRGN	-0.751746	-0.59919	0.503017	-0.571859	-0.498961	-0.55968
ENSG00000276085	CCL3L1	-0.751746	-0.59919	-0.107526	-0.539404	-0.499668	-0.604984
ENSG00000173391	OLR1	-0.751746	-0.59919	0.312946	-0.594481	-0.588248	-0.602444
ENSG00000169508	GPR183	-0.687757	-0.47201	0.561503	-0.490634	-0.415101	-0.547747
ENSG00000276070	CCL4L2	-0.751746	-0.597962	0.0943347	-0.576866	-0.363374	-0.598196
ENSG00000019582	CD74	0.0574269	-0.582955	0.0460952	-0.552727	-0.531961	-0.580715
ENSG00000143119	CD53	-0.718991	-0.597951	-0.226427	-0.574015	-0.557341	-0.568556
ENSG00000115956	PLEK	-0.751746	-0.59919	0.296826	-0.599886	-0.537903	-0.59273
ENSG00000204472	AIF1	-0.163357	-0.59919	-0.0552505	-0.617248	-0.577902	-0.564981
ENSG00000277632	CCL3	-0.751746	-0.59919	-0.417484	-0.588981	-0.477577	-0.549957
ENSG00000112149	CD83	-0.609255	-0.530942	0.372555	-0.483716	-0.270892	-0.56777
ENSG00000175899	A2M	-0.705922	-0.389824	0.230139	-0.431287	-0.433586	-0.470102
ENSG00000125538	IL1B	-0.751746	-0.59919	0.00620025	-0.62863	-0.579606	-0.591755
ENSG00000171860	C3AR1	-0.751746	-0.59919	0.26495	-0.636851	-0.590301	-0.584379
ENSG00000132965	ALOX5AP	-0.751746	-0.59919	0.226568	-0.584331	-0.58681	-0.582686
ENSG00000162511	LAPTM5	-0.751746	-0.598846	-0.0431977	-0.578049	-0.580585	-0.44744
ENSG00000196126	HLA-DRB1	-0.751746	-0.59919	-0.0666019	-0.580815	-0.590301	-0.554602
ENSG00000231389	HLA-DPA1	-0.547609	-0.59905	-0.217778	-0.517179	-0.590301	-0.594295
ENSG00000140678	ITGAX	-0.75161	-0.598731	-0.253247	-0.597638	-0.565814	-0.60075
ENSG00000038945	MSR1	-0.751746	-0.59919	0.052388	-0.557934	-0.55689	-0.595571
ENSG00000169313	P2RY12	-0.716242	-0.591383	0.246312	-0.590019	-0.468511	-0.508264
ENSG00000169429	CXCL8	-0.751746	-0.59919	0.0525618	-0.613343	-0.518857	-0.522686
ENSG00000185885	IFITM1	1.51123	-0.423942	-0.696064	-0.609834	-0.547094	-0.604984
ENSG00000103196	CRISPLD2	-0.448097	-0.493393	0.511363	-0.58971	-0.572893	-0.53899
ENSG00000136826	KLF4	-0.691544	-0.596212	0.755297	-0.526457	0.138668	0.033923
ENSG00000100234	TIMP3	-0.465249	-0.482909	0.304833	-0.152435	1.18023	-0.571063
ENSG00000178878	APOLD1	-0.74736	-0.506341	-0.669614	-0.605922	-0.547627	-0.574779
ENSG00000142089	IFITM3	1.37771	0.564464	-0.511769	-0.490266	0.977809	-0.601284
ENSG00000166710	B2M	0.367293	0.686267	1.79104	0.520862	0.703796	1.28415
ENSG00000100097	LGALS1	-0.442984	-0.139107	-0.644816	0.0863475	0.40768	-0.516049
ENSG00000128016	ZFP36	-0.687205	-0.548288	0.00632616	-0.51671	0.414948	0.00293942
ENSG00000100906	NFKBIA	-0.0100171	-0.268438	0.301439	0.0756761	0.625093	0.156887
ENSG00000245532	NEAT1	-0.670958	-0.548959	0.620089	0.0635843	1.53776	0.880432
ENSG00000078596	ITM2A	0.486998	-0.572782	0.653728	-0.283278	-0.552751	1.07336
ENSG00000147526	TACC1	-0.483412	-0.323367	0.396472	0.339268	0.349933	0.241872
ENSG00000204592	HLA-E	-0.512292	-0.497962	0.0109476	-0.537686	-0.0777109	-0.414495
ENSG00000163132	MSX1	-0.751746	-0.520068	-0.383566	-0.595183	-0.329956	-0.504674
ENSG00000125740	FOSB	-0.747752	-0.542149	0.646306	0.0787945	0.233509	0.604731
ENSG00000221869	CEBPD	-0.731929	-0.59821	-0.501783	-0.533799	-0.184394	-0.579623
ENSG00000197019	SERTAD1	-0.650582	-0.562117	-0.587091	-0.560806	-0.325584	-0.312127
ENSG00000169908	TM4SF1	-0.686398	-0.598992	-0.556758	-0.621241	-0.590301	-0.604984
ENSG00000067082	KLF6	-0.464176	0.0950137	0.422485	-0.0804723	-0.0747018	-0.243092
ENSG00000011465	DCN	-0.75157	-0.52781	-0.696064	-0.273006	-0.450861	-0.456697
ENSG00000168899	VAMP5	-0.744834	-0.537309	-0.661039	-0.621847	-0.267681	-0.582324
ENSG00000135046	ANXA1	-0.635395	-0.388028	-0.696064	-0.57663	-0.589321	-0.586066

## Sheet: Suppl Table 3c Maturity Design
Supplementary Table 3c Developmental Stage Maturity Design Matrix
Gene	Symbol	iPSC	NCX_EarlyFetal	NCX_MidFetal	NCX_LateFetal	NCX_Infant	NCX_Child	NCX_Teens	NCX_Adult
ENSG00000131914	LIN28A	2.2	-0.816	-0.938	-1.189	-1.127	-1.063	-1.071	-1.06
ENSG00000265992	ESRG	2.188	-0.812	-0.925	-1.181	-1.105	-1.048	-1.053	-1.036
ENSG00000204531	POU5F1	2.091	-0.798	-0.912	-1.159	-1.112	-1.05	-1.053	-1.035
ENSG00000088305	DNMT3B	2.089	-0.275	-0.319	-0.871	-0.998	-0.993	-0.993	-0.959
ENSG00000240563	L1TD1	1.814	-0.783	-0.919	-1.153	-1.106	-1.059	-1.066	-1.043
ENSG00000184697	CLDN6	1.952	-0.417	-0.653	-0.963	-1.046	-1.023	-1.023	-1.006
ENSG00000121570	DPPA4	1.679	-0.748	-0.877	-1.135	-1.103	-1.052	-1.066	-1.05
ENSG00000241186	TDGF1	1.652	-0.796	-0.907	-1.094	-0.97	-0.862	-0.924	-0.896
ENSG00000254277	AC009446.1	1.468	-0.817	-0.941	-1.191	-1.129	-1.066	-1.075	-1.061
ENSG00000254934	LINC00678	1.446	-0.816	-0.94	-1.19	-1.128	-1.057	-1.07	-1.054
ENSG00000254339	AC064802.1	1.344	-0.816	-0.941	-1.19	-1.129	-1.066	-1.074	-1.062
ENSG00000260834	AC009055.2	1.342	-0.817	-0.941	-1.191	-1.13	-1.065	-1.074	-1.062
ENSG00000279560	NA	1.327	-0.815	-0.927	-1.135	-1.121	-1.058	-1.062	-1.045
ENSG00000206557	TRIM71	1.412	-0.65	-0.625	-1.077	-0.995	-0.993	-0.998	-0.975
ENSG00000133980	VRTN	1.227	-0.816	-0.94	-1.191	-1.129	-1.061	-1.073	-1.061
ENSG00000280707	HPAT5	1.23	-0.804	-0.918	-1.175	-1.125	-1.064	-1.073	-1.06
ENSG00000101115	SALL4	1.242	-0.756	-0.894	-1.133	-1.117	-1.056	-1.065	-1.048
ENSG00000147596	PRDM14	1.206	-0.816	-0.941	-1.189	-1.13	-1.06	-1.074	-1.062
ENSG00000248329	APELA	1.196	-0.792	-0.916	-1.161	-1.112	-1.059	-1.069	-1.055
ENSG00000213860	RPL21P75	1.568	-0.325	-0.502	-0.462	-0.665	-0.724	-0.811	-0.758
ENSG00000167600	CYP2S1	1.262	-0.763	-0.876	-1.065	-1.06	-0.932	-0.891	-0.857
ENSG00000111057	KRT18	1.241	-0.666	-0.733	-0.889	-1.064	-0.986	-1.042	-1.02
ENSG00000130182	ZSCAN10	1.118	-0.814	-0.935	-1.178	-1.127	-1.062	-1.071	-1.058
ENSG00000141682	PMAIP1	1.335	-0.707	-0.861	-0.844	-0.731	-0.694	-0.832	-0.83
ENSG00000170421	KRT8	1.101	-0.783	-0.93	-1.129	-1.121	-1.056	-1.069	-1.056
ENSG00000272398	CD24	2.369	2.123	2.182	1.229	0.661	-0.251	-0.29	-0.419
ENSG00000142871	CYR61	1.192	-0.056	-0.146	1.035	-0.078	-0.127	-0.009	-0.174
ENSG00000125968	ID1	1.498	0.106	0.04	1.264	0.302	0.523	0.239	0.187
ENSG00000148926	ADM	0.966	-0.441	-0.529	0.409	-0.663	-0.625	-0.749	-0.783
ENSG00000124766	SOX4	0.96	2.311	1.764	0.633	0.152	-0.117	-0.388	-0.571
ENSG00000176887	SOX11	0.562	1.911	1.76	0.173	-0.239	-0.726	-0.861	-0.911
ENSG00000137142	IGFBPL1	0.573	1.741	0.951	-0.512	-0.476	-0.697	-0.714	-0.684
ENSG00000158164	TMSB15A	0.986	1.712	1.487	0.39	-0.234	-0.749	-0.923	-0.957
ENSG00000127152	BCL11B	-0.524	1.37	0.55	-0.633	-0.608	-0.75	-0.601	-0.52
ENSG00000164600	NEUROD6	-0.879	2.354	2.092	0.729	0.664	0.143	0.355	0.492
ENSG00000134532	SOX5	-0.734	1.328	0.542	-0.65	-0.544	-0.587	-0.537	-0.534
ENSG00000165617	DACT1	0.123	1.674	1.467	0.243	-0.281	-0.482	-0.443	-0.468
ENSG00000143324	XPR1	0.326	1.811	1.256	0.145	-0.015	-0.256	-0.191	-0.114
ENSG00000254726	MEX3A	0.67	1.284	1.117	0.05	-0.76	-0.903	-0.966	-0.969
ENSG00000113389	NPR3	-0.86	0.883	-0.176	-0.856	-0.774	-0.936	-0.948	-0.941
ENSG00000180730	SHISA2	0.238	1.082	0.249	-0.656	-0.72	-0.877	-0.881	-0.902
ENSG00000153266	FEZF2	-0.763	1.773	1.014	0.149	0.125	-0.087	0.016	0.068
ENSG00000147862	NFIB	-0.588	1.647	0.912	-0.103	0.052	-0.061	-0.069	-0.129
ENSG00000213420	GPC2	0.397	1.108	0.921	-0.455	-0.849	-0.867	-0.918	-0.911
ENSG00000143061	IGSF3	0.476	1.467	1.122	0.042	-0.303	-0.592	-0.447	-0.345
ENSG00000178403	NEUROG2	-0.859	0.892	0.689	-0.958	-0.925	-0.981	-0.983	-0.972
ENSG00000112182	BACH2	-0.571	1.047	0.806	-0.466	-0.76	-0.819	-0.823	-0.779
ENSG00000185275	CD24P4	1.055	1.167	1.012	-0.086	-0.638	-0.895	-0.912	-0.918
ENSG00000220749	RPL21P28	0.972	1.176	0.744	-0.58	-0.357	-0.714	-0.847	-0.725
ENSG00000077279	DCX	-0.523	1.899	1.939	0.542	-0.096	-0.634	-0.595	-0.574
ENSG00000167178	ISLR2	-0.794	1.893	1.908	0.786	0.166	-0.176	-0.117	-0.039
ENSG00000155926	SLA	-0.84	1.241	1.376	-0.163	-0.291	-0.713	-0.794	-0.791
ENSG00000162490	DRAXIN	0.405	0.807	1.309	0.325	-0.478	-0.826	-0.844	-0.863
ENSG00000140557	ST8SIA2	-0.446	1.03	1.22	0.054	-0.591	-0.84	-0.882	-0.909
ENSG00000175445	LPL	-0.465	0.612	1.344	0.426	-0.371	-0.535	-0.549	-0.362
ENSG00000119283	TRIM67	-0.872	0.644	0.984	0.149	-0.615	-0.81	-0.851	-0.824
ENSG00000113657	DPYSL3	1.577	2.211	2.408	1.297	0.902	0.304	0.365	0.389
ENSG00000101134	DOK5	-0.308	0.891	1.698	0.56	0.42	0.156	0.068	-0.02
ENSG00000180828	BHLHE22	-0.778	0.96	1.396	0.555	0.211	-0.343	-0.415	-0.345
ENSG00000119042	SATB2	-0.451	0.782	1.393	0.024	-0.142	-0.357	-0.16	-0.039
ENSG00000167414	GNG8	-0.582	0.911	1.272	1.105	-0.204	-0.492	-0.555	-0.572
ENSG00000169184	MN1	-0.199	1.137	1.401	0.111	-0.192	-0.292	-0.312	-0.385
ENSG00000164434	FABP7	-0.347	1.436	2.083	1.205	1.09	0.59	0.302	0.168
ENSG00000137285	TUBB2B	1.585	2.73	2.816	1.856	1.436	1.156	0.772	0.647
ENSG00000168743	NPNT	-0.709	-0.615	0.106	0.029	-0.062	-0.518	-0.686	-0.678
ENSG00000196565	HBG2	-0.871	1.121	0.756	1.246	-0.825	-1.04	-1.066	-1.052
ENSG00000188536	HBA2	-0.827	1.314	1.031	1.938	-0.068	0.2	0.08	0.051
ENSG00000206172	HBA1	-0.872	0.94	0.697	1.507	-0.145	-0.016	-0.182	-0.239
ENSG00000106366	SERPINE1	0.099	-0.642	-0.757	0.531	-0.838	-0.89	-0.965	-0.924
ENSG00000244734	HBB	-0.879	0.909	0.662	2.054	1.251	0.964	0.781	0.817
ENSG00000128016	ZFP36	0.179	-0.473	-0.209	0.941	-0.229	0.033	-0.111	-0.306
ENSG00000167772	ANGPTL4	-0.347	-0.574	-0.66	0.64	-0.51	-0.262	-0.397	-0.552
ENSG00000115461	IGFBP5	0.017	0.946	0.424	1.447	0.35	0.075	0.17	0.226
ENSG00000187498	COL4A1	0.867	0.419	0.416	0.978	-0.155	-0.466	-0.632	-0.583
ENSG00000184113	CLDN5	-0.813	0.536	0.584	1.492	0.561	0.694	0.335	0.216
ENSG00000206177	HBM	-0.878	-0.358	-0.555	0.234	-1.069	-0.984	-1.027	-1.007
ENSG00000049540	ELN	-0.637	-0.422	-0.196	0.569	-0.252	-0.433	-0.593	-0.544
ENSG00000134871	COL4A2	0.786	0.402	0.483	0.966	-0.138	-0.352	-0.454	-0.427
ENSG00000169877	AHSP	-0.73	-0.211	-0.521	0.175	-1.095	-1.038	-1.052	-1.05
ENSG00000158578	ALAS2	-0.828	-0.004	-0.28	0.246	-1.033	-0.978	-1.017	-1.029
ENSG00000041982	TNC	0.299	-0.477	0.17	0.494	-0.321	-0.658	-0.797	-0.832
ENSG00000186897	C1QL4	-0.77	-0.803	-0.883	-0.009	-0.894	-1.04	-1.05	-1.007
ENSG00000178878	APOLD1	-0.771	-0.116	-0.234	0.734	-0.028	-0.065	-0.118	-0.396
ENSG00000115414	FN1	1.063	0.338	0.417	1.101	0.197	-0.046	-0.052	0.014
ENSG00000170893	TRH	-0.786	0.345	0.267	0.573	-0.543	-0.614	-0.728	-0.735
ENSG00000127528	KLF2	-0.774	0.027	0.184	0.93	0.129	0.282	-0.042	-0.188
ENSG00000004939	SLC4A1	-0.857	-0.474	-0.65	-0.043	-1.11	-1.05	-1.059	-1.055
ENSG00000112715	VEGFA	-0.052	-0.172	-0.383	0.41	-0.596	-0.516	-0.519	-0.577
ENSG00000145721	LIX1	-0.545	-0.481	-0.524	0.103	0.05	-0.243	-0.336	-0.386
ENSG00000135744	AGT	-0.848	-0.783	-0.349	1.241	0.955	1.082	0.871	0.764
ENSG00000145824	CXCL14	-0.404	-0.435	0.154	0.828	1.51	1.352	1.054	0.856
ENSG00000211459	MT-RNR1	2.562	2.33	2.739	3.614	4.007	3.644	3.51	3.384
ENSG00000210082	MT-RNR2	3.192	3.15	3.412	4.237	4.64	4.223	4.058	3.889
ENSG00000211448	DIO2	-0.84	-0.761	-0.407	0.165	0.577	0.356	0.183	-0.065
ENSG00000130208	APOC1	0.445	-0.627	-0.496	0.135	0.499	0.461	-0.254	-0.453
ENSG00000147571	CRH	-0.863	-0.755	-0.423	-0.208	0.437	0.018	0.095	0.047
ENSG00000145681	HAPLN1	-0.517	-0.71	-0.744	-0.302	-0.079	-0.537	-0.729	-0.717
ENSG00000204347	BTBD17	-0.483	-0.363	-0.233	0.257	0.266	0.009	-0.506	-0.672
ENSG00000139155	SLCO1C1	-0.851	-0.748	-0.529	-0.252	0.102	-0.068	-0.297	-0.455
ENSG00000272865	AL591686.2	-0.854	-0.781	-0.675	-0.313	-0.173	-0.574	-0.817	-0.718
ENSG00000236494	AC008080.4	-0.842	-0.784	-0.878	-1.077	-0.349	-0.626	-0.916	-1.012
ENSG00000175206	NPPA	-0.819	-0.644	-0.645	-0.14	0.13	0.039	-0.238	-0.425
ENSG00000250166	AC087241.1	-0.874	-0.804	-0.806	-0.345	-0.185	-0.388	-0.654	-0.74
ENSG00000025423	HSD17B6	-0.485	-0.757	-0.814	-0.249	0.028	-0.126	-0.24	-0.36
ENSG00000224525	AL591686.1	-0.83	-0.796	-0.759	-0.421	-0.275	-0.602	-0.863	-0.809
ENSG00000134982	APC	-0.004	0.855	0.88	1.058	1.128	0.489	0.53	0.538
ENSG00000111404	RERGL	-0.864	-0.692	-0.768	-0.751	-0.032	-0.112	-0.233	-0.307
ENSG00000163285	GABRG1	-0.837	-0.432	-0.125	-0.363	0.281	0.154	-0.024	-0.12
ENSG00000137843	PAK6	-0.695	-0.473	-0.051	0.069	0.223	-0.195	-0.132	-0.123
ENSG00000118271	TTR	-0.663	-0.567	-0.801	-1.103	-0.283	-0.507	-0.737	-0.765
ENSG00000270001	AL121894.2	-0.819	-0.716	-0.758	-0.76	-0.206	-0.256	-0.571	-0.685
ENSG00000137766	UNC13C	-0.867	-0.425	-0.508	-0.296	0.12	-0.231	-0.079	-0.022
ENSG00000087250	MT3	-0.871	-0.176	0.381	1.698	1.858	1.802	1.624	1.558
ENSG00000210049	MT-TF	-0.228	-0.275	0.263	0.661	1.631	1.505	1.276	0.828
ENSG00000130203	APOE	1.566	-0.043	0.577	1.905	1.928	1.892	1.426	1.275
ENSG00000101439	CST3	0.182	0.551	0.758	1.813	2.127	1.943	1.619	1.53
ENSG00000205106	DKFZp779M0652	-0.879	-0.792	-0.828	-0.58	-0.245	-0.207	-0.509	-0.686
ENSG00000160307	S100B	-0.759	-0.212	0.028	0.675	1.486	1.505	1.419	1.427
ENSG00000256148	AP000763.2	-0.84	-0.654	-0.688	-0.653	-0.033	0.414	-0.137	-0.398
ENSG00000165092	ALDH1A1	-0.626	-0.754	-0.81	-0.225	0.35	0.618	0.414	0.338
ENSG00000237973	MTCO1P12	0.986	0.386	0.36	0.804	1.674	1.733	1.456	1.341
ENSG00000170075	GPR37L1	-0.853	-0.807	-0.713	0.372	0.392	0.61	0.485	0.284
ENSG00000248527	MTATP6P1	2.448	2.008	2.234	2.484	3.122	3.189	2.852	2.729
ENSG00000121742	GJB6	-0.863	-0.676	-0.664	-0.436	0.172	0.436	0.161	-0.026
ENSG00000169715	MT1E	0.274	-0.738	-0.581	0.586	0.772	0.785	0.56	0.442
ENSG00000164089	ETNPPL	-0.658	-0.757	-0.89	-0.711	0.041	0.416	0.303	0.231
ENSG00000120885	CLU	0.77	0.23	0.612	1.598	1.732	1.841	1.789	1.836
ENSG00000156076	WIF1	-0.477	-0.612	-0.586	-0.376	0.434	0.516	0.194	0.044
ENSG00000132329	RAMP1	-0.728	-0.602	-0.342	0.702	0.761	0.817	0.626	0.633
ENSG00000172005	MAL	-0.847	-0.798	-0.928	-1.03	0.033	0.834	0.943	0.901
ENSG00000136541	ERMN	-0.781	-0.804	-0.923	-1.155	-0.202	0.632	0.958	0.958
ENSG00000197430	OPALIN	-0.855	-0.817	-0.94	-1.182	-0.594	0.388	0.688	0.677
ENSG00000256193	LINC00507	-0.878	-0.817	-0.94	-1.19	-0.598	0.064	0.351	0.229
ENSG00000117115	PADI2	-0.526	-0.731	-0.765	-0.469	-0.17	0.317	0.538	0.504
ENSG00000197971	MBP	-0.642	-0.732	-0.757	-0.616	1.134	1.628	1.722	1.804
ENSG00000107317	PTGDS	-0.751	-0.297	0.166	0.9	1.232	1.666	1.672	1.676
ENSG00000109846	CRYAB	-0.662	-0.581	-0.319	0.207	0.529	1.038	1.147	1.21
ENSG00000137825	ITPKA	-0.807	-0.612	-0.694	-0.522	0.593	0.79	0.825	0.826
ENSG00000021300	PLEKHB1	-0.137	-0.461	-0.242	0.497	0.746	1.127	1.229	1.277
ENSG00000123560	PLP1	0.555	-0.506	-0.482	-0.164	1.306	1.77	2.07	2.078
ENSG00000117152	RGS4	-0.795	-0.735	-0.764	-0.513	0.923	0.878	1.326	1.433
ENSG00000105695	MAG	-0.842	-0.797	-0.919	-0.981	0.439	0.811	1.068	1.097
ENSG00000091513	TF	-0.835	-0.707	-0.616	-0.777	0.032	0.492	0.887	0.894
ENSG00000204655	MOG	-0.813	-0.799	-0.912	-1.026	-0.085	0.458	0.769	0.813
ENSG00000135426	TESPA1	-0.874	-0.815	-0.93	-1.173	-0.296	0.081	0.645	0.827
ENSG00000168481	LGI3	-0.875	-0.796	-0.673	-0.514	-0.12	0.43	0.789	0.976
ENSG00000172508	CARNS1	-0.768	-0.802	-0.805	-0.938	-0.516	0.058	0.501	0.619
ENSG00000136960	ENPP2	-0.389	-0.674	-0.717	-0.767	-0.207	0.18	0.593	0.626
ENSG00000089169	RPH3A	-0.825	-0.74	-0.35	-0.354	0.311	0.467	0.808	0.909
ENSG00000124507	PACSIN1	-0.219	-0.115	0.006	0.307	0.85	0.946	1.297	1.433
ENSG00000150656	CNDP1	-0.866	-0.801	-0.89	-1.165	-0.965	-0.249	0.232	0.311
ENSG00000167755	KLK6	-0.596	-0.813	-0.935	-1.176	-0.745	-0.068	0.292	0.347
ENSG00000105711	SCN1B	-0.635	-0.774	-0.793	-0.782	-0.32	0.089	0.5	0.832
ENSG00000164124	TMEM144	-0.594	-0.798	-0.91	-1.092	-0.843	-0.156	0.217	0.243
ENSG00000152137	HSPB8	-0.268	-0.797	-0.823	-0.205	-0.087	0.344	0.545	0.579
ENSG00000172348	RCAN2	-0.17	-0.283	0.148	-0.066	0.495	0.539	1.04	1.236
ENSG00000180155	LYNX1	-0.465	-0.388	-0.107	0.047	0.461	0.661	0.948	1.113
ENSG00000157782	CABP1	-0.68	-0.317	-0.355	-0.277	0.177	0.495	0.804	1.022
ENSG00000169562	GJB1	-0.819	-0.805	-0.914	-1.167	-0.785	-0.061	0.186	0.259
ENSG00000070808	CAMK2A	-0.849	-0.259	-0.001	0.593	1.277	1.292	1.711	1.842
ENSG00000152583	SPARCL1	-0.784	-0.375	0.307	1.648	1.882	1.787	1.915	2.057
ENSG00000139190	VAMP1	-0.051	-0.658	-0.605	-0.603	-0.449	-0.191	0.339	0.762
ENSG00000187730	GABRD	-0.672	-0.589	-0.522	0.024	0.662	0.721	1.024	1.183
ENSG00000100285	NEFH	-0.194	-0.325	-0.388	-0.636	-0.128	-0.068	0.543	0.911
ENSG00000127824	TUBA4A	0.062	-0.685	-0.628	-0.216	0.523	0.653	0.986	1.088
ENSG00000124134	KCNS1	-0.687	-0.701	-0.556	-0.751	-0.676	-0.525	0.103	0.498
ENSG00000173267	SNCG	-0.168	-0.492	-0.468	0.013	0.875	0.98	1.11	1.268
ENSG00000108797	CNTNAP1	-0.227	-0.641	-0.306	-0.298	0.095	0.16	0.635	0.906
ENSG00000132639	SNAP25	-0.797	1.375	1.215	0.703	1.665	1.54	2.12	2.319
