# Supplementary material for: A human stem cell-derived neuronal model of morphine exposure reflects brain dysregulation in opioid use disorder: Transcriptomic and epigenetic characterization of postmortem-derived iPSC neurons
Source: Front Psychiatry. 2023 Feb 16;14:1070556. doi: 10.3389/fpsyt.2023.1070556 (PMC9978009; doi:10.3389/fpsyt.2023.1070556)
Supplement: Supplementary file 4 [file Table_4.XLSX]

## Sheet: Sheet1
Supplementary Table 4: Differentially expressed genes in 10uM Morphine-treated neurons
GeneID	GeneSymbol	GeneBiotype	logFC	logCPM	LR	PValue	FDR
ENSG00000109265	CRACD	protein_coding	-0.893626	6.62923	46.2764	1.02694e-11	1.65265e-07
ENSG00000142798	HSPG2	protein_coding	-0.891462	6.04043	43.683	3.86113e-11	3.10685e-07
ENSG00000130723	PRRC2B	protein_coding	-0.743047	9.02231	36.3256	1.66956e-09	8.95605e-06
ENSG00000205476	CCDC85C	protein_coding	-0.763856	6.14769	34.6586	3.92898e-09	1.58073e-05
ENSG00000188636	RTL6	protein_coding	-0.654985	6.95414	30.0294	4.25543e-08	0.000136965
ENSG00000107282	APBA1	protein_coding	-1.42079	2.82798	29.6742	5.11101e-08	0.000137086
ENSG00000101350	KIF3B	protein_coding	-0.655691	6.75004	29.1616	6.65872e-08	0.000153084
ENSG00000173706	HEG1	protein_coding	-0.712685	5.97281	28.4673	9.5295e-08	0.000191698
ENSG00000185164	NOMO2	protein_coding	-1.07711	3.95434	28.2084	1.08929e-07	0.000194777
ENSG00000197081	IGF2R	protein_coding	-0.622207	7.47847	27.8159	1.33422e-07	0.000214716
ENSG00000145147	SLIT2	protein_coding	-0.632494	7.14308	27.0579	1.97448e-07	0.000288866
ENSG00000177301	KCNA2	protein_coding	-0.830718	4.96372	25.9074	3.58201e-07	0.000480378
ENSG00000198300	PEG3	protein_coding	-0.641484	8.03928	25.5563	4.29668e-07	0.000531896
ENSG00000164061	BSN	protein_coding	-0.64139	6.29215	25.1718	5.24425e-07	0.000602827
ENSG00000114315	HES1	protein_coding	0.653246	5.9675	24.8085	6.33193e-07	0.000679331
ENSG00000125107	CNOT1	protein_coding	-0.59619	7.47722	23.6527	1.15383e-06	0.00116054
ENSG00000250538	AC104407.1	lncRNA	-6.80673	-1.36782	23.5152	1.23934e-06	0.00117322
ENSG00000142149	HUNK	protein_coding	-0.674589	5.95868	23.2539	1.41961e-06	0.00120241
ENSG00000073111	MCM2	protein_coding	-0.587552	6.49493	22.2897	2.34465e-06	0.00188228
ENSG00000141338	ABCA8	protein_coding	-0.717289	5.12875	22.2004	2.45621e-06	0.00188228
ENSG00000130203	APOE	protein_coding	0.644757	6.11878	22.011	2.71097e-06	0.00198307
ENSG00000078549	ADCYAP1R1	protein_coding	-0.615966	6.21254	21.8246	2.98745e-06	0.00206566
ENSG00000128731	HERC2	protein_coding	-0.797066	4.42583	21.7657	3.08059e-06	0.00206566
ENSG00000172292	CERS6	protein_coding	-0.635011	6.22703	21.5032	3.53243e-06	0.00218644
ENSG00000188211	NCR3LG1	protein_coding	-0.91428	3.99054	21.4284	3.67299e-06	0.00218924
ENSG00000175970	UNC119B	protein_coding	-0.609115	6.17592	21.0177	4.55051e-06	0.00261541
ENSG00000140526	ABHD2	protein_coding	-0.600837	6.16467	20.5772	5.72746e-06	0.00312975
ENSG00000012174	MBTPS2	protein_coding	-0.644968	5.28626	20.5418	5.83437e-06	0.00312975
ENSG00000010404	IDS	protein_coding	-0.768253	4.59536	20.2713	6.72014e-06	0.00348862
ENSG00000072840	EVC	protein_coding	-0.855501	3.92859	20.1944	6.99573e-06	0.0035182
ENSG00000001630	CYP51A1	protein_coding	-0.924177	3.71345	20.0979	7.35769e-06	0.00355739
ENSG00000100320	RBFOX2	protein_coding	-0.718217	4.88862	20.0573	7.51577e-06	0.00355739
ENSG00000154229	PRKCA	protein_coding	-0.662061	5.28198	19.9716	7.86002e-06	0.00361404
ENSG00000130643	CALY	protein_coding	0.878398	3.86694	19.5099	1.00081e-05	0.00440508
ENSG00000179242	CDH4	protein_coding	-0.585896	5.84112	19.2145	1.16824e-05	0.00470011
ENSG00000151079	KCNA6	protein_coding	-0.867215	3.87246	19.1264	1.22341e-05	0.00473263
ENSG00000286000	AC234775.4	lncRNA	3.01743	-0.0143699	19.1082	1.23513e-05	0.00473263
ENSG00000188766	SPRED3	protein_coding	-0.606491	5.38723	18.7185	1.51509e-05	0.00531334
ENSG00000196526	AFAP1	protein_coding	-0.607392	5.89649	18.7139	1.51876e-05	0.00531334
ENSG00000080854	IGSF9B	protein_coding	-0.593262	5.57189	18.5216	1.67992e-05	0.00548821
ENSG00000107185	RGP1	protein_coding	-0.583356	5.61545	18.5144	1.6863e-05	0.00548821
ENSG00000037749	MFAP3	protein_coding	-0.64299	5.1998	18.4554	1.73926e-05	0.00548821
ENSG00000155052	CNTNAP5	protein_coding	-1.2751	2.409	18.2222	1.96576e-05	0.00589831
ENSG00000131094	C1QL1	protein_coding	0.622819	5.12632	18.2092	1.97918e-05	0.00589831
ENSG00000164742	ADCY1	protein_coding	-0.589949	5.30913	17.5415	2.81103e-05	0.00807819
ENSG00000242540	AC010729.2	lncRNA	1.00103	3.19983	17.2633	3.25405e-05	0.00918725
ENSG00000155034	FBXL18	protein_coding	-0.725208	4.22694	17.1376	3.47663e-05	0.00932489
ENSG00000196943	NOP9	protein_coding	-0.628495	4.89584	16.9769	3.78375e-05	0.00998227
ENSG00000159399	HK2	protein_coding	-0.592855	5.71963	16.8911	3.95873e-05	0.0100226
ENSG00000135913	USP37	protein_coding	-0.779197	4.05752	16.6756	4.43488e-05	0.0107351
ENSG00000274290	H2BC6	protein_coding	0.950073	3.18545	16.6609	4.46934e-05	0.0107351
ENSG00000125966	MMP24	protein_coding	-0.587894	5.16315	16.4205	5.07338e-05	0.0114482
ENSG00000177272	KCNA3	protein_coding	-1.38547	1.91993	16.4025	5.1219e-05	0.0114482
ENSG00000162068	NTN3	protein_coding	-1.57357	1.60835	16.1998	5.70008e-05	0.0119132
ENSG00000221866	PLXNA4	protein_coding	-0.622039	4.84622	15.9718	6.42945e-05	0.0130974
ENSG00000181513	ACBD4	protein_coding	0.894248	3.31507	15.9096	6.64421e-05	0.0131917
ENSG00000168899	VAMP5	protein_coding	2.44791	0.236607	15.8676	6.79307e-05	0.0131917
ENSG00000171094	ALK	protein_coding	-1.15934	2.47913	15.8647	6.80366e-05	0.0131917
ENSG00000285813	AP000813.1	lncRNA	1.62056	1.35806	15.8143	6.98727e-05	0.0133864
ENSG00000181444	ZNF467	protein_coding	0.620183	4.75583	15.4184	8.61444e-05	0.015249
ENSG00000171124	FUT3	protein_coding	2.89631	-0.163701	15.1283	0.000100448	0.0165183
ENSG00000146414	SHPRH	protein_coding	-0.610769	4.93486	15.1256	0.00010059	0.0165183
ENSG00000283031	AC009242.1	lncRNA	-2.98631	-0.901655	14.9612	0.000109747	0.0176616
ENSG00000153395	LPCAT1	protein_coding	-0.787492	3.65641	14.8693	0.000115223	0.0181793
ENSG00000145246	ATP10D	protein_coding	-0.595055	4.79459	14.6987	0.000126134	0.0192772
ENSG00000176994	SMCR8	protein_coding	-0.5899	4.8274	14.6408	0.000130071	0.0195629
ENSG00000205544	TMEM256	protein_coding	0.752796	3.74512	14.4539	0.000143634	0.0210412
ENSG00000176907	TCIM	protein_coding	0.715117	4.2674	14.4306	0.000145423	0.0210837
ENSG00000279348	AC012513.3	TEC	-0.670225	4.22179	14.3405	0.000152545	0.0217539
ENSG00000221946	FXYD7	protein_coding	0.625381	4.54439	14.2346	0.000161379	0.0225832
ENSG00000163064	EN1	protein_coding	0.763003	4.50834	14.135	0.00017015	0.0230984
ENSG00000260077	AC104794.3	lncRNA	1.05529	2.56863	14.1101	0.000172419	0.0230984
ENSG00000034053	APBA2	protein_coding	-0.842603	3.26696	13.969	0.000185854	0.0241205
ENSG00000129757	CDKN1C	protein_coding	0.686661	4.14464	13.8468	0.000198333	0.0247424
ENSG00000101335	MYL9	protein_coding	0.679609	4.29935	13.8248	0.000200665	0.0248408
ENSG00000162924	REL	protein_coding	-1.02394	2.51828	13.6863	0.000216024	0.0261224
ENSG00000235499	AC073046.1	lncRNA	-1.95402	0.538537	13.6441	0.000220937	0.026162
ENSG00000162825	NBPF20	protein_coding	1.20047	2.02478	13.6428	0.000221092	0.026162
ENSG00000160233	LRRC3	protein_coding	-0.596404	4.55068	13.5578	0.000231333	0.0263567
ENSG00000273156	AC124016.2	lncRNA	1.0412	2.87962	13.5478	0.000232564	0.0263567
ENSG00000273079	GRIN2B	protein_coding	-0.652745	4.12211	13.2434	0.00027354	0.0291528
ENSG00000130513	GDF15	protein_coding	0.62111	4.45834	13.0477	0.000303662	0.0317327
ENSG00000204967	PCDHA4	protein_coding	-0.625876	4.42247	13.0198	0.000308208	0.032
ENSG00000168530	MYL1	protein_coding	0.589171	7.73539	12.8434	0.000338673	0.0342035
ENSG00000245864	MEF2C-AS2	lncRNA	1.13056	2.11038	12.8358	0.000340059	0.0342035
ENSG00000243069	ARHGEF26-AS1	lncRNA	1.73616	0.81082	12.7689	0.000352423	0.034373
ENSG00000260618	AC025917.1	lncRNA	2.63367	-0.596494	12.7254	0.000360725	0.0345545
ENSG00000117228	GBP1	protein_coding	-3.26714	-1.29939	12.6897	0.000367683	0.0347708
ENSG00000287009	AC021037.1	lncRNA	-2.22325	-0.443727	12.6187	0.000381902	0.0351232
ENSG00000282936	AC004706.3	protein_coding	-1.26776	1.92763	12.5631	0.000393442	0.0353724
ENSG00000258813	AL442663.3	lncRNA	2.25838	-0.223129	12.4298	0.00042253	0.0367555
ENSG00000231530	AL157932.1	lncRNA	-2.45501	-0.866947	12.2371	0.000468482	0.0390636
ENSG00000256596	AC026358.1	lncRNA	2.74041	-0.806787	12.2234	0.000471928	0.0391481
ENSG00000272370	AC092354.2	lncRNA	-2.21458	-0.251734	12.055	0.00051653	0.040764
ENSG00000230002	ALMS1-IT1	lncRNA	2.05901	0.217205	12.042	0.000520149	0.040764
ENSG00000108551	RASD1	protein_coding	0.61314	4.19859	12.0325	0.000522817	0.040764
ENSG00000171794	UTF1	protein_coding	2.10923	-0.120068	11.9919	0.000534336	0.0413417
ENSG00000272842	AL391834.1	lncRNA	2.05364	-0.0616899	11.6665	0.000636344	0.0458363
ENSG00000288066	AC097448.1	lncRNA	0.698	3.64071	11.6611	0.000638201	0.0458363
ENSG00000163359	COL6A3	protein_coding	-0.64876	4.32742	11.6469	0.000643084	0.0458363
ENSG00000160285	LSS	protein_coding	-0.58873	4.2917	11.6069	0.000657077	0.0464013
ENSG00000228288	PCAT6	lncRNA	0.622447	4.03331	11.3023	0.000774099	0.0507715
ENSG00000083067	TRPM3	protein_coding	-0.604571	5.17809	11.2945	0.000777386	0.0507715
ENSG00000143473	KCNH1	protein_coding	-1.42124	1.16879	11.2515	0.000795601	0.050808
ENSG00000173267	SNCG	protein_coding	0.640197	3.86988	11.1774	0.000827997	0.0514049
ENSG00000173698	ADGRG2	protein_coding	-2.04756	-0.397664	11.1703	0.000831176	0.0514048
ENSG00000225579	EDNRB-AS1	lncRNA	-2.20795	-0.695533	11.1152	0.000856235	0.0518022
ENSG00000183570	PCBP3	protein_coding	0.753887	3.24869	11.0199	0.000901405	0.053332
ENSG00000115138	POMC	protein_coding	2.02309	-0.179984	11.0124	0.000905066	0.0533476
ENSG00000174279	EVX2	protein_coding	-0.606382	5.71462	10.936	0.000943156	0.053625
ENSG00000172803	SNX32	protein_coding	0.667742	3.78806	10.8968	0.00096332	0.0542053
ENSG00000144810	COL8A1	protein_coding	-1.44843	1.23962	10.8042	0.00101269	0.0565873
ENSG00000249456	AL731577.2	lncRNA	-1.11597	2.07136	10.7023	0.00107	0.0585696
ENSG00000128833	MYO5C	protein_coding	-0.881778	2.77578	10.6929	0.0010755	0.0586711
ENSG00000149591	TAGLN	protein_coding	0.754185	3.37601	10.6817	0.00108202	0.0588273
ENSG00000261490	AC005674.2	lncRNA	1.88374	0.209049	10.6244	0.00111606	0.0594729
ENSG00000100147	CCDC134	protein_coding	-1.12926	1.71409	10.4871	0.0012021	0.0620467
ENSG00000115423	DNAH6	protein_coding	-0.721068	3.57836	10.4859	0.00120292	0.0620467
ENSG00000163083	INHBB	protein_coding	0.775907	3.0616	10.421	0.00124593	0.063653
ENSG00000116661	FBXO2	protein_coding	0.604357	4.13198	10.4105	0.001253	0.063803
ENSG00000187837	H1-2	protein_coding	0.658665	3.65864	10.4049	0.00125679	0.063803
ENSG00000152580	IGSF10	protein_coding	-2.11829	-0.249439	10.3686	0.00128179	0.0642611
ENSG00000260400	AL513534.2	lncRNA	0.634792	3.88157	10.3518	0.00129348	0.0642843
ENSG00000249087	ZNF436-AS1	lncRNA	0.744042	3.20797	10.3097	0.0013233	0.0651251
ENSG00000009950	MLXIPL	protein_coding	0.788377	2.99332	10.2207	0.00138876	0.0663519
ENSG00000152104	PTPN14	protein_coding	-0.651507	3.60148	10.2052	0.00140048	0.0666802
ENSG00000187479	C11orf96	protein_coding	0.701302	3.64501	10.1793	0.00142029	0.0669815
ENSG00000156675	RAB11FIP1	protein_coding	-0.620661	3.9064	10.1752	0.00142346	0.0669815
ENSG00000143858	SYT2	protein_coding	-0.80081	2.90686	10.0871	0.00149313	0.0688507
ENSG00000120738	EGR1	protein_coding	-0.593947	3.98687	10.0442	0.00152826	0.0694831
ENSG00000285966	AC007686.4	lncRNA	1.96901	-0.15036	9.92904	0.00162691	0.0717312
ENSG00000124701	APOBEC2	protein_coding	0.676977	4.54402	9.87014	0.00167983	0.0730634
ENSG00000185272	RBM11	protein_coding	1.34118	1.20055	9.83893	0.00170857	0.0735188
ENSG00000077092	RARB	protein_coding	-1.27603	1.37917	9.74004	0.00180297	0.0763546
ENSG00000077943	ITGA8	protein_coding	-2.06808	-0.498317	9.72561	0.00181718	0.0763546
ENSG00000213057	C1orf220	lncRNA	-1.99947	-0.639735	9.68958	0.00185316	0.0772337
ENSG00000283538	AC005972.3	lncRNA	-1.78622	-0.0944506	9.65433	0.00188905	0.0777066
ENSG00000188396	TCTEX1D4	protein_coding	2.30352	-0.460644	9.64891	0.00189464	0.0777066
ENSG00000104312	RIPK2	protein_coding	0.708123	3.23108	9.64601	0.00189764	0.0777066
ENSG00000092098	RNF31	protein_coding	1.99266	-0.225312	9.61608	0.00192881	0.0781742
ENSG00000214338	SOGA3	protein_coding	-0.874499	2.45874	9.59297	0.00195323	0.0783875
ENSG00000267077	AC020663.2	lncRNA	-2.87978	-1.25828	9.4749	0.00208302	0.0829754
ENSG00000180425	C11orf71	protein_coding	0.630055	3.61392	9.43661	0.00212696	0.084209
ENSG00000259969	AL049838.1	lncRNA	0.64036	3.7277	9.4014	0.0021682	0.0846
ENSG00000174915	PTDSS2	protein_coding	-0.613601	3.72057	9.39893	0.00217112	0.0846
ENSG00000132702	HAPLN2	protein_coding	0.880932	2.41707	9.36358	0.0022134	0.085143
ENSG00000247416	AP000802.1	lncRNA	1.11633	1.71551	9.28656	0.00230841	0.0880315
ENSG00000163364	LINC01116	lncRNA	-1.91494	0.374037	9.24362	0.00236317	0.0894836
ENSG00000273356	LINC02019	lncRNA	1.80158	-0.127051	9.21176	0.00240465	0.0899689
ENSG00000197191	CYSRT1	protein_coding	0.919193	2.26267	9.2045	0.00241421	0.0899689
ENSG00000134716	CYP2J2	protein_coding	1.20862	1.79387	9.18375	0.00244173	0.090333
ENSG00000260257	AL035071.1	lncRNA	0.761699	3.53072	9.14603	0.00249258	0.091166
ENSG00000198959	TGM2	protein_coding	2.04224	-0.299051	9.04727	0.00263087	0.0951293
ENSG00000112964	GHR	protein_coding	-1.33918	1.39861	9.04343	0.0026364	0.0951293
ENSG00000156486	KCNS2	protein_coding	-1.66647	0.0278462	8.96563	0.00275106	0.0970893
ENSG00000244586	WNT5A-AS1	lncRNA	-1.4623	1.24936	8.93177	0.00280252	0.0982593
ENSG00000171806	METTL18	protein_coding	0.806621	2.6017	8.88721	0.00287175	0.0994647
ENSG00000256139	AC007637.1	lncRNA	-1.96677	-0.743437	8.88405	0.00287672	0.0994647
ENSG00000196090	PTPRT	protein_coding	-1.08977	1.68055	8.86764	0.0029027	0.0998303
ENSG00000172404	DNAJB7	protein_coding	1.86807	-0.263447	8.86696	0.00290379	0.0998303
ENSG00000144843	ADPRH	protein_coding	-1.99143	-0.683323	8.86345	0.00290936	0.0998303
ENSG00000103269	RHBDL1	protein_coding	0.854081	2.78424	8.82887	0.00296502	0.100412
ENSG00000162849	KIF26B	protein_coding	-1.6449	-0.0275091	8.82496	0.00297139	0.100412
ENSG00000166793	YPEL4	protein_coding	0.612427	3.69323	8.81029	0.00299537	0.100412
ENSG00000222071	MIR1915	miRNA	-1.96919	-0.595288	8.80295	0.00300744	0.100412
ENSG00000180884	ZNF792	protein_coding	-0.808984	2.56868	8.79906	0.00301385	0.100418
ENSG00000245112	SMARCA5-AS1	lncRNA	-0.707422	3.0317	8.79081	0.00302752	0.100623
ENSG00000278969	AC026310.3	TEC	-2.06081	-0.720515	8.78419	0.00303852	0.100623
ENSG00000286482	AL117344.2	lncRNA	-1.65776	0.050154	8.78305	0.00304043	0.100623
ENSG00000107796	ACTA2	protein_coding	0.723714	3.0661	8.78029	0.00304502	0.100623
ENSG00000127366	TAS2R5	protein_coding	1.93177	-0.490996	8.73936	0.00311413	0.101861
ENSG00000146859	TMEM140	protein_coding	-0.793848	2.62305	8.73262	0.00312567	0.102031
ENSG00000284693	LINC02606	lncRNA	1.50765	0.885721	8.71249	0.00316036	0.102688
ENSG00000221869	CEBPD	protein_coding	0.679198	3.22327	8.7085	0.00316729	0.102688
ENSG00000287725	AP003071.5	protein_coding	1.13748	1.44218	8.70619	0.00317132	0.102688
ENSG00000224243	SOX1-OT	lncRNA	-0.826903	2.69508	8.64703	0.00327595	0.104603
ENSG00000269883	AC007375.3	lncRNA	1.91193	-0.386303	8.61516	0.00333377	0.105819
ENSG00000166863	TAC3	protein_coding	0.638791	3.94118	8.60107	0.00335966	0.106222
ENSG00000175197	DDIT3	protein_coding	0.766207	2.69029	8.58381	0.00339165	0.107023
ENSG00000182324	KCNJ14	protein_coding	1.05577	1.70884	8.56617	0.00342467	0.107136
ENSG00000151012	SLC7A11	protein_coding	-0.600753	3.59511	8.5511	0.00345313	0.107696
ENSG00000183250	LINC01547	lncRNA	-0.746938	2.89987	8.5467	0.0034615	0.107748
ENSG00000170290	SLN	protein_coding	0.66323	4.45464	8.5289	0.00349551	0.108597
ENSG00000259994	AL353796.1	lncRNA	0.757159	2.71555	8.51352	0.00352517	0.109097
ENSG00000126458	RRAS	protein_coding	0.609494	3.55442	8.4838	0.00358323	0.109429
ENSG00000234432	AC092171.3	lncRNA	-0.824873	2.52555	8.47899	0.00359272	0.109429
ENSG00000278344	AC063943.2	lncRNA	1.81892	-0.172732	8.41938	0.00371243	0.111049
ENSG00000287817	AL096701.4	lncRNA	1.60135	0.178503	8.38487	0.00378357	0.11219
ENSG00000185338	SOCS1	protein_coding	0.909107	2.31558	8.37719	0.0037996	0.112403
ENSG00000161835	TAMALIN	protein_coding	0.596497	3.58038	8.3677	0.00381948	0.112577
ENSG00000280294	AC011008.2	TEC	0.798756	2.81604	8.35124	0.00385424	0.113078
ENSG00000225828	FAM229A	protein_coding	0.619647	3.42933	8.30517	0.00395324	0.114107
ENSG00000286721	AC010623.1	lncRNA	2.02766	-0.666621	8.30335	0.00395721	0.114107
ENSG00000274211	SOCS7	protein_coding	-0.678774	3.06934	8.28779	0.00399125	0.114368
ENSG00000236279	CLEC2L	protein_coding	1.86474	-0.230651	8.28656	0.00399395	0.114368
ENSG00000185187	SIGIRR	protein_coding	1.54042	0.654677	8.25622	0.00406126	0.114864
ENSG00000285928	AC103591.4	lncRNA	1.47033	0.482106	8.20418	0.00417941	0.116078
ENSG00000272379	AL008729.2	lncRNA	0.869286	2.55601	8.19465	0.0042014	0.116078
ENSG00000260101	AC008074.2	lncRNA	1.47495	0.646611	8.19303	0.00420516	0.116078
ENSG00000154274	C4orf19	protein_coding	-1.17401	1.39247	8.18993	0.00421235	0.116078
ENSG00000253710	ALG11	protein_coding	-0.778683	2.54059	8.14933	0.00430771	0.117898
ENSG00000120322	PCDHB8	protein_coding	-1.72719	-0.42242	8.10921	0.00440409	0.119167
ENSG00000272002	AC010904.2	lncRNA	2.24264	-0.958157	7.98712	0.00471112	0.123479
ENSG00000087076	HSD17B14	protein_coding	0.636671	3.24999	7.94914	0.00481102	0.125079
ENSG00000197253	TPSB2	protein_coding	-2.02141	-1.02449	7.93519	0.00484826	0.125641
ENSG00000248671	ALG1L9P	lncRNA	1.08601	1.44931	7.92889	0.00486515	0.125876
ENSG00000108733	PEX12	protein_coding	0.63788	3.23944	7.89968	0.00494435	0.126542
ENSG00000204334	ERICH2	protein_coding	2.1727	-0.781315	7.8991	0.00494593	0.126542
ENSG00000185245	GP1BA	protein_coding	1.29264	0.813395	7.85886	0.00505722	0.12842
ENSG00000273008	AC010864.1	lncRNA	1.3653	0.665073	7.80296	0.00521607	0.129822
ENSG00000279817	AC073911.2	TEC	-2.31393	-1.22163	7.77431	0.00529945	0.130409
ENSG00000276071	AC074138.1	lncRNA	1.98129	-0.766643	7.75318	0.0053618	0.131186
ENSG00000214432	VPS33B-DT	lncRNA	1.5559	0.108036	7.74467	0.00538713	0.131275
ENSG00000173275	ZNF449	protein_coding	0.584537	3.514	7.7416	0.0053963	0.131275
ENSG00000175564	UCP3	protein_coding	1.28693	0.966704	7.69951	0.0055236	0.132096
ENSG00000139547	RDH16	protein_coding	1.60202	-0.00977679	7.68836	0.00555782	0.132118
ENSG00000124813	RUNX2	protein_coding	-1.74928	-0.282695	7.68121	0.00557987	0.132444
ENSG00000182492	BGN	protein_coding	-0.71418	2.89951	7.6511	0.00567376	0.134276
ENSG00000272807	AC007038.1	lncRNA	1.68489	-0.133731	7.64434	0.00569508	0.134583
ENSG00000185915	KLHL34	protein_coding	-1.6658	-0.18283	7.62923	0.00574299	0.134951
ENSG00000164776	PHKG1	protein_coding	1.76402	-0.487095	7.61573	0.00578614	0.135246
ENSG00000283108	AC011451.3	lncRNA	1.18338	1.16329	7.59553	0.00585131	0.13588
ENSG00000286977	Z83745.1	lncRNA	1.58829	0.18287	7.55957	0.00596922	0.137036
ENSG00000280195	AC245140.2	lncRNA	-1.51449	-0.0456705	7.53183	0.00606184	0.137886
ENSG00000187624	C17orf97	protein_coding	0.629668	3.18871	7.5315	0.00606293	0.137886
ENSG00000270419	CAHM	lncRNA	0.85063	2.27979	7.52979	0.00606868	0.137886
ENSG00000181965	NEUROG1	protein_coding	0.614159	3.35403	7.52519	0.00608422	0.137886
ENSG00000173166	RAPH1	protein_coding	-0.72089	2.72461	7.51286	0.00612599	0.137886
ENSG00000036565	SLC18A1	protein_coding	-0.680984	3.27398	7.50823	0.00614179	0.137886
ENSG00000196990	FAM163B	protein_coding	1.53883	0.569471	7.50702	0.00614589	0.137886
ENSG00000264449	AP001021.1	lncRNA	1.5626	-0.0330503	7.49131	0.00619974	0.138114
ENSG00000180336	MEIOC	protein_coding	1.38725	0.519186	7.48174	0.00623279	0.138512
ENSG00000183778	B3GALT5	protein_coding	-0.808253	2.26935	7.47389	0.00626003	0.138512
ENSG00000285755	AC132153.1	lncRNA	1.19638	1.15995	7.43079	0.00641173	0.140005
ENSG00000233757	AC092835.1	protein_coding	-0.905577	1.88705	7.31715	0.00682995	0.145582
ENSG00000196502	SULT1A1	protein_coding	1.45467	0.450534	7.30629	0.00687135	0.146271
ENSG00000158050	DUSP2	protein_coding	1.56454	0.0247158	7.29289	0.00692282	0.146613
ENSG00000148057	IDNK	protein_coding	1.03154	1.52593	7.29119	0.00692937	0.146613
ENSG00000237491	LINC01409	lncRNA	-1.51834	-0.151797	7.29025	0.00693298	0.146613
ENSG00000089327	FXYD5	protein_coding	1.53286	0.0281917	7.28789	0.0069421	0.146613
ENSG00000278627	AC005962.1	lncRNA	1.40044	0.458573	7.27548	0.00699021	0.147209
ENSG00000187944	C2orf66	protein_coding	1.69199	-0.103757	7.26991	0.00701192	0.147209
ENSG00000151617	EDNRA	protein_coding	-1.12993	1.20994	7.25346	0.00707647	0.147706
ENSG00000236268	LINC01361	lncRNA	1.43943	0.386069	7.23284	0.00715819	0.148641
ENSG00000198569	SLC34A3	protein_coding	-1.73401	-0.516739	7.18438	0.0073541	0.150764
ENSG00000234281	LANCL1-AS1	lncRNA	1.13274	1.32936	7.17086	0.00740974	0.151322
ENSG00000260118	AL157700.1	lncRNA	1.54955	-0.026188	7.1691	0.00741699	0.151322
ENSG00000241935	HOGA1	protein_coding	2.28791	-0.785088	7.14598	0.00751323	0.152469
ENSG00000276248	AL442125.1	lncRNA	1.15783	1.07296	7.14457	0.00751912	0.152469
ENSG00000197714	ZNF460	protein_coding	-0.839009	2.19298	7.12661	0.00759483	0.153162
ENSG00000272010	AC100814.1	lncRNA	1.48759	0.173239	7.12295	0.00761033	0.153283
ENSG00000273403	AC107294.3	lncRNA	1.28746	0.662296	7.06716	0.00785094	0.156852
ENSG00000151572	ANO4	protein_coding	-1.01505	1.47617	7.06606	0.00785578	0.156852
ENSG00000273472	AC096733.2	lncRNA	-0.866744	1.94771	7.06112	0.00787747	0.157091
ENSG00000264112	AC015813.1	lncRNA	0.594736	3.44428	7.04842	0.00793354	0.157623
ENSG00000230074	AL162231.2	lncRNA	0.679376	2.8515	7.01502	0.00808289	0.15883
ENSG00000179331	RAB39A	protein_coding	-0.719172	2.54547	7.00664	0.00812079	0.15883
ENSG00000163288	GABRB1	protein_coding	-1.74975	-0.499576	6.99873	0.00815673	0.15925
ENSG00000287707	AC115284.4	lncRNA	1.73764	-0.631636	6.95795	0.00834477	0.161603
ENSG00000287600	AC122719.3	lncRNA	2.08711	-1.0752	6.94984	0.00838267	0.162142
ENSG00000185215	TNFAIP2	protein_coding	-0.91437	1.82917	6.9358	0.00844872	0.162875
ENSG00000176485	PLAAT3	protein_coding	0.619723	3.06727	6.90427	0.00859902	0.164353
ENSG00000278765	AC004477.2	lncRNA	1.16419	0.999406	6.8689	0.00877084	0.165033
ENSG00000281091	AL117327.1	lncRNA	-0.895357	1.75741	6.86196	0.00880498	0.165044
ENSG00000112164	GLP1R	protein_coding	-2.10434	-0.98448	6.85475	0.00884059	0.165044
ENSG00000140905	GCSH	protein_coding	1.04603	1.33237	6.85364	0.00884608	0.165044
ENSG00000237179	LINC01797	lncRNA	-1.8918	-0.73255	6.81148	0.00905738	0.166583
ENSG00000237410	NRXN2-AS1	lncRNA	-1.59533	-0.515473	6.8012	0.00910968	0.166783
ENSG00000158815	FGF17	protein_coding	1.37026	0.580279	6.79893	0.00912127	0.166805
ENSG00000123689	G0S2	protein_coding	1.25229	1.2535	6.79201	0.00915667	0.167263
ENSG00000277734	TRAC	TR_C_gene	1.28299	0.592719	6.78819	0.00917628	0.167273
ENSG00000162571	TTLL10	protein_coding	2.12542	-0.898641	6.78093	0.00921368	0.167733
ENSG00000257543	AC063948.1	lncRNA	1.50942	-0.10037	6.77024	0.00926904	0.168313
ENSG00000282381	AC104073.4	lncRNA	-1.56322	-0.487284	6.74892	0.00938042	0.169328
ENSG00000272986	AC009570.1	lncRNA	1.64952	-0.427704	6.70956	0.00958973	0.17088
ENSG00000119139	TJP2	protein_coding	-1.52378	-0.37258	6.69338	0.00967715	0.171892
ENSG00000102043	MTMR8	protein_coding	-1.05942	1.15217	6.68359	0.00973044	0.172268
ENSG00000142494	SLC47A1	protein_coding	-1.13109	1.15778	6.65621	0.00988108	0.173654
ENSG00000213903	LTB4R	protein_coding	0.625615	2.9517	6.6537	0.00989504	0.173654
ENSG00000197616	MYH6	protein_coding	1.81879	-0.27436	6.64081	0.00996685	0.174534
ENSG00000280157	AL359510.2	TEC	2.09966	-1.0239	6.59726	0.0102136	0.175982
ENSG00000275120	AC048382.5	lncRNA	-1.59097	-0.491954	6.58453	0.0102869	0.176301
ENSG00000136014	USP44	protein_coding	0.630679	3.00648	6.54752	0.010503	0.178297
ENSG00000169885	CALML6	protein_coding	1.88989	-0.424941	6.53332	0.0105872	0.178596
ENSG00000251141	MRPS30-DT	lncRNA	0.687574	2.61691	6.52028	0.0106651	0.17871
ENSG00000102805	CLN5	protein_coding	0.626489	2.93225	6.52007	0.0106664	0.17871
ENSG00000177791	MYOZ1	protein_coding	0.640766	3.45488	6.51542	0.0106943	0.178828
ENSG00000271971	AC120053.1	lncRNA	0.977949	1.53945	6.48279	0.0108924	0.18034
ENSG00000272922	AC107294.1	lncRNA	1.55009	-0.270313	6.46977	0.0109725	0.180737
ENSG00000227782	AC002553.1	lncRNA	1.76565	-0.694531	6.44989	0.0110959	0.181654
ENSG00000111012	CYP27B1	protein_coding	1.52019	-0.150805	6.4116	0.0113377	0.183191
ENSG00000038295	TLL1	protein_coding	-1.65138	-0.444159	6.40256	0.0113956	0.183573
ENSG00000183914	DNAH2	protein_coding	0.905898	1.79828	6.39001	0.0114764	0.183886
ENSG00000272142	LYRM4-AS1	lncRNA	-1.05954	1.44044	6.38362	0.0115178	0.183886
ENSG00000108878	CACNG1	protein_coding	1.03973	1.56268	6.37904	0.0115476	0.18407
ENSG00000188783	PRELP	protein_coding	1.2931	0.529378	6.36064	0.011668	0.184634
ENSG00000130751	NPAS1	protein_coding	0.826417	1.91006	6.33524	0.0118362	0.185112
ENSG00000279267	AL078621.1	TEC	0.90309	1.7413	6.3278	0.011886	0.185288
ENSG00000171540	OTP	protein_coding	0.97121	2.29541	6.28943	0.012146	0.187049
ENSG00000196071	OR2L13	protein_coding	1.4356	0.0120075	6.28644	0.0121665	0.187185
ENSG00000280273	AF131216.4	lncRNA	-1.17299	0.686357	6.28158	0.0121999	0.187481
ENSG00000243389	AC012442.2	lncRNA	1.40834	0.304536	6.28026	0.012209	0.187481
ENSG00000168016	TRANK1	protein_coding	-0.58339	3.10684	6.23794	0.0125042	0.189304
ENSG00000000460	C1orf112	protein_coding	-0.620825	2.85467	6.23311	0.0125383	0.189642
ENSG00000250131	AC078881.1	lncRNA	1.16138	0.76539	6.20913	0.0127093	0.19115
ENSG00000081237	PTPRC	protein_coding	1.83769	-0.672881	6.18979	0.0128489	0.192172
ENSG00000244687	UBE2V1	protein_coding	0.926753	1.53233	6.18664	0.0128718	0.192336
ENSG00000267348	GEMIN7-AS1	lncRNA	1.36162	0.20687	6.14677	0.0131653	0.194911
ENSG00000144460	NYAP2	protein_coding	-0.719277	2.32135	6.1418	0.0132023	0.195015
ENSG00000230943	LINC02541	lncRNA	1.89691	-0.649489	6.13799	0.0132307	0.195015
ENSG00000260633	AC010207.1	lncRNA	1.33645	0.273805	6.12978	0.0132923	0.195534
ENSG00000165072	MAMDC2	protein_coding	0.593644	3.05589	6.0986	0.0135289	0.196844
ENSG00000267454	ZNF582-AS1	lncRNA	0.742854	2.215	6.05403	0.0138746	0.200472
ENSG00000150556	LYPD6B	protein_coding	1.36562	0.523417	6.05212	0.0138896	0.200472
ENSG00000227811	INKA2-AS1	lncRNA	-1.20024	0.545437	6.04054	0.013981	0.201069
ENSG00000163611	SPICE1	protein_coding	0.920629	1.53857	6.01561	0.0141799	0.202886
ENSG00000112297	CRYBG1	protein_coding	1.4498	-0.0485076	6.01036	0.0142222	0.203085
ENSG00000286219	NOTCH2NLC	protein_coding	-1.26316	0.266682	5.98665	0.0144146	0.205067
ENSG00000166959	MS4A8	protein_coding	1.16055	1.1699	5.98116	0.0144595	0.205067
ENSG00000262188	LINC01978	lncRNA	1.45465	0.0177521	5.97778	0.0144872	0.205067
ENSG00000148677	ANKRD1	protein_coding	0.819834	2.4705	5.9476	0.0147373	0.206772
ENSG00000221843	C2orf16	protein_coding	-0.689236	2.57535	5.94286	0.014777	0.206899
ENSG00000287978	AC245407.2	lncRNA	0.840694	1.78224	5.94087	0.0147937	0.206899
ENSG00000229873	OGFR-AS1	lncRNA	1.43192	-0.199059	5.92999	0.0148853	0.207223
ENSG00000271576	AL359504.1	lncRNA	0.76026	2.19468	5.92227	0.0149507	0.207415
ENSG00000042286	AIFM2	protein_coding	0.851135	1.8043	5.90104	0.0151319	0.208161
ENSG00000162390	ACOT11	protein_coding	-1.38542	-0.230442	5.87855	0.0153265	0.209557
ENSG00000175193	PARL	protein_coding	0.623067	2.93821	5.87117	0.0153908	0.209762
ENSG00000257524	AL157935.2	protein_coding	1.29918	0.311296	5.8309	0.0157471	0.212522
ENSG00000186603	HPDL	protein_coding	-0.807692	2.02512	5.80036	0.0160229	0.213487
ENSG00000203688	LINC02487	lncRNA	-0.580514	3.26025	5.80012	0.0160251	0.213487
ENSG00000239264	TXNDC5	protein_coding	-0.584586	3.1313	5.78844	0.0161319	0.214201
ENSG00000279488	AC004623.1	TEC	1.54917	-0.526963	5.77929	0.0162161	0.214661
ENSG00000081818	PCDHB4	protein_coding	0.844467	1.73072	5.77343	0.0162703	0.214661
ENSG00000019549	SNAI2	protein_coding	0.75526	2.16025	5.76722	0.0163278	0.21518
ENSG00000258458	AL160314.2	lncRNA	-1.37787	-0.311222	5.75719	0.0164213	0.21543
ENSG00000013588	GPRC5A	protein_coding	-1.46455	-0.519483	5.75508	0.016441	0.21543
ENSG00000121903	ZSCAN20	protein_coding	-0.657631	2.60555	5.75226	0.0164675	0.21543
ENSG00000010379	SLC6A13	protein_coding	2.00005	-0.935652	5.74326	0.016552	0.215974
ENSG00000237560	LINC01497	lncRNA	1.50444	0.22553	5.7016	0.0169494	0.218563
ENSG00000133101	CCNA1	protein_coding	0.62594	2.67652	5.68122	0.0171475	0.21936
ENSG00000188167	TMPPE	protein_coding	-1.05822	0.966446	5.67797	0.0171792	0.219417
ENSG00000273702	AC091271.1	lncRNA	0.648838	2.58071	5.6588	0.017368	0.220603
ENSG00000277283	AC004812.2	lncRNA	0.652567	2.55693	5.6507	0.0174484	0.221144
ENSG00000139874	SSTR1	protein_coding	-1.33554	0.186233	5.60976	0.0178607	0.224381
ENSG00000214708	AC116407.1	lncRNA	1.382	-0.00417074	5.60097	0.0179505	0.225158
ENSG00000236154	AL450311.1	lncRNA	1.54375	-0.603029	5.59427	0.0180193	0.225493
ENSG00000133019	CHRM3	protein_coding	-0.660608	2.45839	5.59081	0.0180549	0.225589
ENSG00000127743	IL17B	protein_coding	0.642513	3.53613	5.56386	0.018335	0.227372
ENSG00000272479	AC010857.1	lncRNA	1.49408	-0.103536	5.56004	0.018375	0.227372
ENSG00000246922	UBAP1L	protein_coding	0.643384	2.56568	5.53748	0.0186134	0.228835
ENSG00000156875	MFSD14A	protein_coding	-0.71045	2.35915	5.53542	0.0186353	0.22893
ENSG00000269067	ZNF728	protein_coding	-0.889588	1.43409	5.51773	0.0188247	0.229853
ENSG00000249395	CASC9	lncRNA	0.658587	2.51983	5.51534	0.0188504	0.229992
ENSG00000276846	AC016590.3	lncRNA	-1.31287	-0.0189548	5.51175	0.0188891	0.230219
ENSG00000270681	AC095055.1	lncRNA	0.667888	2.42522	5.51096	0.0188976	0.230219
ENSG00000279601	AC005052.1	TEC	1.42416	-0.276287	5.49576	0.0190626	0.231694
ENSG00000279013	AC110774.1	TEC	0.792901	1.8557	5.48862	0.0191407	0.231694
ENSG00000233822	H2BC15	protein_coding	0.98979	1.10546	5.47298	0.0193126	0.232112
ENSG00000275769	AC068792.1	lncRNA	1.28528	0.0609002	5.42991	0.0197947	0.234577
ENSG00000134817	APLNR	protein_coding	-0.679218	2.97782	5.4013	0.0201217	0.237751
ENSG00000134343	ANO3	protein_coding	-1.34708	0.319999	5.39082	0.020243	0.238835
ENSG00000273507	AL354809.1	lncRNA	1.41142	-0.130351	5.38668	0.0202911	0.239227
ENSG00000141526	SLC16A3	protein_coding	-0.71508	2.18545	5.38098	0.0203575	0.239253
ENSG00000077616	NAALAD2	protein_coding	0.717281	2.20923	5.37852	0.0203862	0.239253
ENSG00000279970	AC023024.2	TEC	1.51915	-0.454537	5.37646	0.0204103	0.239253
ENSG00000286786	AC116158.3	lncRNA	1.39405	-0.202294	5.37557	0.0204207	0.239253
ENSG00000286001	AC021087.5	protein_coding	1.13886	0.973663	5.37237	0.0204581	0.239253
ENSG00000258631	AC110023.1	lncRNA	-1.47505	-0.547971	5.3696	0.0204907	0.239253
ENSG00000111341	MGP	protein_coding	-1.31126	-0.213474	5.36869	0.0205014	0.239253
ENSG00000234678	ELF3-AS1	lncRNA	1.34844	-0.104771	5.36344	0.0205631	0.239625
ENSG00000105643	ARRDC2	protein_coding	1.14614	0.637371	5.33822	0.0208628	0.242065
ENSG00000168509	HJV	protein_coding	0.638947	3.60439	5.3246	0.0210264	0.24335
ENSG00000215374	FAM66B	lncRNA	-1.36973	0.0240809	5.32147	0.0210642	0.24335
ENSG00000106565	TMEM176B	protein_coding	1.85117	-1.10793	5.31723	0.0211155	0.243593
ENSG00000156510	HKDC1	protein_coding	1.08029	1.15454	5.29408	0.021398	0.244583
ENSG00000112706	IMPG1	protein_coding	1.25959	0.189193	5.29401	0.0213989	0.244583
ENSG00000221955	SLC12A8	protein_coding	-1.00565	0.88863	5.29056	0.0214413	0.24472
ENSG00000255495	AC145124.1	lncRNA	-1.05194	0.752458	5.27764	0.0216011	0.245244
ENSG00000159905	ZNF221	protein_coding	-0.686905	2.20249	5.27112	0.021682	0.245244
ENSG00000106686	SPATA6L	protein_coding	1.28276	-0.00243407	5.26373	0.0217743	0.245244
ENSG00000165215	CLDN3	protein_coding	0.866545	1.78402	5.25369	0.0219003	0.245244
ENSG00000274425	AC114271.1	lncRNA	1.41658	-0.423901	5.25318	0.0219067	0.245244
ENSG00000135312	HTR1B	protein_coding	-1.65654	-0.760639	5.22269	0.022294	0.247293
ENSG00000130270	ATP8B3	protein_coding	1.09985	0.670974	5.21384	0.0224078	0.24786
ENSG00000242852	ZNF709	protein_coding	1.15542	0.564083	5.21349	0.0224123	0.24786
ENSG00000160883	HK3	protein_coding	1.86325	-0.651186	5.20097	0.0225742	0.248352
ENSG00000230286	AC013472.1	lncRNA	1.1565	0.664175	5.19641	0.0226336	0.248589
ENSG00000179299	NSUN7	protein_coding	0.907864	1.50939	5.19315	0.0226761	0.248589
ENSG00000177640	CASC2	lncRNA	-0.594765	2.8905	5.18799	0.0227434	0.248659
ENSG00000160712	IL6R	protein_coding	-1.20096	0.632624	5.18792	0.0227444	0.248659
ENSG00000185774	KCNIP4	protein_coding	1.23387	0.32701	5.17868	0.0228657	0.249307
ENSG00000275155	AC027348.1	lncRNA	1.60712	-0.804075	5.16459	0.0230519	0.250828
ENSG00000182508	LHFPL1	protein_coding	-1.41864	-0.165102	5.15381	0.0231955	0.251055
ENSG00000109610	SOD3	protein_coding	0.818914	1.60372	5.15102	0.0232327	0.251055
ENSG00000104783	KCNN4	protein_coding	1.47493	-0.339883	5.13391	0.0234628	0.251222
ENSG00000100290	BIK	protein_coding	1.31323	-0.211462	5.09985	0.0239279	0.252911
ENSG00000087303	NID2	protein_coding	-0.623383	2.72345	5.09408	0.0240076	0.252959
ENSG00000265479	DTX2P1-UPK3BP1-PMS2P11	lncRNA	-1.51122	-0.814084	5.0922	0.0240337	0.252959
ENSG00000258708	SLC25A21-AS1	lncRNA	0.679582	2.2408	5.05685	0.0245287	0.256325
ENSG00000204963	PCDHA7	protein_coding	1.01875	0.980576	5.04434	0.0247066	0.256973
ENSG00000197332	AC008543.1	lncRNA	-1.29433	-0.277029	5.0435	0.0247185	0.256973
ENSG00000135722	FBXL8	protein_coding	1.00869	0.853671	5.04018	0.0247659	0.256976
ENSG00000272425	AC009902.3	lncRNA	1.28706	-0.140896	5.01068	0.0251914	0.25898
ENSG00000271895	AL109811.2	lncRNA	0.813305	1.72289	5.00799	0.0252306	0.259117
ENSG00000271743	AF287957.1	lncRNA	1.09029	0.588389	4.99876	0.0253655	0.25952
ENSG00000103175	WFDC1	protein_coding	1.33203	-0.183107	4.99411	0.0254338	0.260008
ENSG00000249412	AC010285.1	lncRNA	1.8683	-1.14439	4.97292	0.0257471	0.260756
ENSG00000266714	MYO15B	protein_coding	0.714894	2.03091	4.96747	0.0258284	0.261011
ENSG00000179846	NKPD1	protein_coding	0.946469	1.14943	4.94242	0.0262053	0.263072
ENSG00000279331	RBM12B-AS1	TEC	-1.10984	0.48227	4.94081	0.0262297	0.263072
ENSG00000151687	ANKAR	protein_coding	0.834263	1.48568	4.93806	0.0262715	0.263072
ENSG00000267939	AC008946.1	lncRNA	1.00106	0.91563	4.92693	0.0264412	0.264297
ENSG00000226711	FAM66C	lncRNA	-0.604841	2.53956	4.92585	0.0264578	0.264299
ENSG00000246263	UBR5-AS1	lncRNA	1.10165	0.727446	4.91018	0.0266988	0.265881
ENSG00000113211	PCDHB6	protein_coding	0.744304	1.87975	4.90108	0.02684	0.266709
ENSG00000143194	MAEL	protein_coding	1.4296	-0.58833	4.89948	0.0268648	0.266709
ENSG00000235688	SNTG2-AS1	lncRNA	1.01367	1.22134	4.89615	0.0269166	0.26682
ENSG00000139597	N4BP2L1	protein_coding	0.905818	1.20284	4.89463	0.0269403	0.26682
ENSG00000271811	Z97200.1	lncRNA	1.52232	-0.73031	4.89238	0.0269755	0.26682
ENSG00000267767	LINC01801	lncRNA	-1.07283	0.755657	4.87879	0.0271887	0.267799
ENSG00000170162	VGLL2	protein_coding	-0.707439	2.99656	4.87007	0.0273263	0.268216
ENSG00000119943	PYROXD2	protein_coding	0.670342	2.20021	4.86858	0.0273499	0.268216
ENSG00000242866	STRC	protein_coding	-1.48457	-0.755147	4.8507	0.0276349	0.269323
ENSG00000165105	RASEF	protein_coding	-0.833601	1.46791	4.84694	0.0276953	0.269631
ENSG00000260063	AL512408.1	lncRNA	1.26992	-0.0609647	4.82787	0.0280032	0.271316
ENSG00000163975	MELTF	protein_coding	0.787724	1.89427	4.81383	0.0282322	0.273042
ENSG00000167716	WDR81	protein_coding	-0.937523	0.979139	4.81151	0.0282702	0.273081
ENSG00000259887	FIGNL2-DT	lncRNA	-1.3788	-0.284849	4.80481	0.0283803	0.273313
ENSG00000111348	ARHGDIB	protein_coding	1.02538	1.08554	4.80253	0.0284179	0.273313
ENSG00000135519	KCNH3	protein_coding	0.659732	2.33864	4.79337	0.0285695	0.273792
ENSG00000273576	AC009283.1	lncRNA	0.936185	1.15704	4.78095	0.0287763	0.274739
ENSG00000197180	CH17-340M24.3	lncRNA	0.758409	1.78369	4.78053	0.0287833	0.274739
ENSG00000142538	PTH2	protein_coding	0.889149	1.43972	4.77407	0.0288914	0.275444
ENSG00000168282	MGAT2	protein_coding	-0.937454	0.970411	4.76599	0.0290274	0.276086
ENSG00000165409	TSHR	protein_coding	-1.31405	-0.303295	4.7575	0.029171	0.277022
ENSG00000273142	LINC02604	lncRNA	0.723766	1.95936	4.74765	0.0293383	0.277729
ENSG00000089250	NOS1	protein_coding	-0.953285	1.60892	4.74465	0.0293896	0.277729
ENSG00000272092	AC087623.2	lncRNA	-1.17059	0.128319	4.73561	0.0295443	0.278697
ENSG00000150051	MKX	protein_coding	-1.30206	-0.496113	4.69249	0.0302947	0.283358
ENSG00000143839	REN	protein_coding	0.601226	3.58512	4.6779	0.0305532	0.284709
ENSG00000271551	AL355297.3	lncRNA	-1.55223	-0.654315	4.66566	0.0307717	0.285403
ENSG00000143382	ADAMTSL4	protein_coding	-0.795814	1.49298	4.64959	0.031061	0.286291
ENSG00000285676	AL158212.5	lncRNA	-1.18932	0.289527	4.64005	0.0312341	0.287393
ENSG00000261526	AC012615.1	lncRNA	0.743372	1.75895	4.63226	0.0313762	0.287877
ENSG00000171517	LPAR3	protein_coding	-1.36311	-0.265074	4.59957	0.0319799	0.290163
ENSG00000273373	AL355488.1	lncRNA	0.850032	1.35082	4.59845	0.0320008	0.290163
ENSG00000178821	TMEM52	protein_coding	0.633324	2.46419	4.59681	0.0320314	0.290245
ENSG00000187105	HEATR4	protein_coding	1.24779	-0.0543367	4.59587	0.032049	0.290245
ENSG00000152785	BMP3	protein_coding	-1.18902	-0.118243	4.59281	0.0321064	0.290437
ENSG00000273893	AL133520.1	lncRNA	0.891113	1.17685	4.58551	0.0322433	0.291185
ENSG00000287168	AL512625.3	lncRNA	-1.5007	-0.992352	4.58022	0.0323431	0.291758
ENSG00000148604	RGR	protein_coding	0.863589	2.09257	4.57056	0.032526	0.292428
ENSG00000157856	DRC1	protein_coding	0.770073	1.71543	4.56795	0.0325755	0.292707
ENSG00000284830	AL049557.1	lncRNA	0.882108	1.15123	4.56101	0.0327077	0.293077
ENSG00000287918	AF274853.1	lncRNA	1.07058	0.592835	4.55942	0.0327382	0.293186
ENSG00000158077	NLRP14	protein_coding	-1.24829	-0.403019	4.55398	0.0328423	0.293792
ENSG00000140993	TIGD7	protein_coding	-0.589965	2.46946	4.55164	0.0328873	0.293868
ENSG00000260418	AL023284.4	lncRNA	1.29224	-0.239211	4.5485	0.0329475	0.294064
ENSG00000224318	CHL1-AS2	lncRNA	0.957987	0.870229	4.54661	0.0329839	0.294064
ENSG00000153563	CD8A	protein_coding	-0.992225	0.676125	4.5426	0.0330613	0.294064
ENSG00000100985	MMP9	protein_coding	1.17389	0.142709	4.53956	0.0331201	0.294064
ENSG00000276116	FUT8-AS1	lncRNA	-1.0171	0.572563	4.53935	0.0331241	0.294064
ENSG00000267082	AC011472.1	lncRNA	1.59461	-0.643641	4.52736	0.0333571	0.295278
ENSG00000275294	LINC02340	lncRNA	1.19538	-0.0703665	4.51413	0.033616	0.296429
ENSG00000273416	AL732292.2	lncRNA	1.45472	-0.647167	4.51281	0.033642	0.296495
ENSG00000187288	CIDEC	protein_coding	1.53654	-0.75481	4.50023	0.0338904	0.297219
ENSG00000125657	TNFSF9	protein_coding	0.750986	1.69778	4.49505	0.0339931	0.297667
ENSG00000179869	ABCA13	protein_coding	-0.690677	1.96358	4.49487	0.0339967	0.297667
ENSG00000146054	TRIM7	protein_coding	0.949811	0.854364	4.4936	0.034022	0.297667
ENSG00000273314	AC005229.4	lncRNA	0.686424	1.95154	4.49114	0.0340709	0.297667
ENSG00000178440	TIMM23B-AGAP6	protein_coding	1.36765	-0.541855	4.48194	0.0342548	0.298666
ENSG00000224223	VSTM2A-OT1	lncRNA	1.25014	-0.0798853	4.47515	0.0343913	0.299118
ENSG00000177076	ACER2	protein_coding	-0.63874	2.1979	4.47266	0.0344414	0.299118
ENSG00000186567	CEACAM19	protein_coding	0.615746	2.38603	4.46086	0.0346801	0.30038
ENSG00000237436	CAMTA1-DT	lncRNA	1.0339	0.675357	4.45251	0.03485	0.301066
ENSG00000242516	LINC00960	lncRNA	0.863746	1.18357	4.44327	0.035039	0.302188
ENSG00000162595	DIRAS3	protein_coding	0.830518	1.35122	4.43616	0.0351853	0.302229
ENSG00000105499	PLA2G4C	protein_coding	0.844915	1.36618	4.42702	0.0353743	0.302647
ENSG00000174529	TMEM81	protein_coding	0.604189	2.35354	4.40662	0.0357998	0.304829
ENSG00000285752	CDC42-AS1	lncRNA	1.2674	-0.133955	4.40457	0.0358428	0.304918
ENSG00000102886	GDPD3	protein_coding	0.768948	1.56437	4.39622	0.0360187	0.304918
ENSG00000257354	AC048341.1	lncRNA	0.585943	2.68724	4.39296	0.0360876	0.30518
ENSG00000234636	MED14OS	lncRNA	-1.25455	-0.487334	4.37759	0.0364144	0.306495
ENSG00000177873	ZNF619	protein_coding	-0.633864	2.26752	4.37084	0.0365591	0.306864
ENSG00000271755	AL031118.1	lncRNA	0.952276	0.846921	4.36435	0.0366984	0.306864
ENSG00000093217	XYLB	protein_coding	-0.842963	1.23466	4.35977	0.0367972	0.306864
ENSG00000185015	CA13	protein_coding	-0.718788	1.76909	4.35942	0.0368048	0.306864
ENSG00000160396	HIPK4	protein_coding	1.30179	-0.432714	4.35847	0.0368255	0.306864
ENSG00000260563	AC132872.1	lncRNA	0.586704	2.43291	4.35756	0.036845	0.306864
ENSG00000182329	KIAA2012	protein_coding	1.07897	0.408195	4.35281	0.0369478	0.306925
ENSG00000137474	MYO7A	protein_coding	0.787065	2.02383	4.32311	0.0375982	0.309607
ENSG00000260253	AC084262.1	lncRNA	-1.36835	-0.458411	4.30904	0.0379104	0.310495
ENSG00000213904	LIPE-AS1	lncRNA	0.677629	1.91405	4.30232	0.0380604	0.311208
ENSG00000025708	TYMP	protein_coding	0.80447	1.44401	4.28104	0.0385398	0.313401
ENSG00000027644	INSRR	protein_coding	1.17602	0.105868	4.2718	0.0387498	0.314092
ENSG00000235381	AL596202.1	lncRNA	0.886187	1.16601	4.26535	0.0388973	0.314092
ENSG00000162711	NLRP3	protein_coding	1.68364	-1.1839	4.26344	0.038941	0.314092
ENSG00000138669	PRKG2	protein_coding	0.662501	2.23206	4.25924	0.0390373	0.314092
ENSG00000279196	AC135048.4	TEC	1.05532	0.517685	4.25835	0.0390578	0.314092
ENSG00000160321	ZNF208	protein_coding	-0.620689	2.30437	4.24919	0.039269	0.314876
ENSG00000124749	COL21A1	protein_coding	-1.09677	0.231181	4.24441	0.0393797	0.315449
ENSG00000166145	SPINT1	protein_coding	0.7936	1.60054	4.24223	0.0394304	0.315471
ENSG00000287733	AC083862.2	lncRNA	1.19884	0.0673939	4.22716	0.0397819	0.316293
ENSG00000157992	KRTCAP3	protein_coding	0.853114	1.262	4.226	0.0398092	0.316293
ENSG00000278962	AC092645.1	TEC	-0.858055	1.17967	4.22031	0.0399428	0.316636
ENSG00000273141	AP001269.4	lncRNA	1.1436	0.146141	4.21674	0.040027	0.316849
ENSG00000182791	CCDC87	protein_coding	-1.21468	-0.440035	4.1906	0.0406486	0.318849
ENSG00000142233	NTN5	protein_coding	0.848889	1.37357	4.18847	0.0406998	0.318849
ENSG00000272562	AL512343.2	lncRNA	1.11262	0.0669903	4.16942	0.0411599	0.319993
ENSG00000272148	AC013403.2	lncRNA	1.33547	-0.589865	4.16154	0.0413517	0.320791
ENSG00000237310	GS1-124K5.4	lncRNA	0.660176	1.93893	4.15964	0.0413981	0.320791
ENSG00000214999	AC129492.1	lncRNA	1.19637	-0.291194	4.15839	0.0414287	0.320843
ENSG00000147724	FAM135B	protein_coding	-0.651374	2.21971	4.15307	0.041559	0.320926
ENSG00000133401	PDZD2	protein_coding	-0.730372	1.6721	4.14942	0.0416488	0.321157
ENSG00000281344	HELLPAR	lncRNA	-1.03735	0.44389	4.14347	0.0417953	0.321516
ENSG00000272990	AC084036.1	lncRNA	1.194	-0.200336	4.13384	0.0420339	0.32212
ENSG00000187714	SLC18A3	protein_coding	-0.585607	2.69732	4.12672	0.0422112	0.322849
ENSG00000081148	IMPG2	protein_coding	-1.00149	0.660214	4.12518	0.0422494	0.322849
ENSG00000140961	OSGIN1	protein_coding	1.04521	0.410954	4.11209	0.0425777	0.324433
ENSG00000204965	PCDHA5	protein_coding	-0.959475	0.629189	4.10774	0.0426874	0.324604
ENSG00000267064	UXT-AS1	lncRNA	-1.15541	-0.19279	4.09852	0.0429208	0.325912
ENSG00000258498	DIO3OS	lncRNA	0.602213	2.29227	4.09801	0.0429337	0.325912
ENSG00000250423	KIAA1210	protein_coding	1.6971	-0.93412	4.0939	0.0430383	0.325969
ENSG00000267058	AC006213.2	lncRNA	-0.969906	0.73127	4.09307	0.0430594	0.325969
ENSG00000260541	AL031722.1	lncRNA	1.12143	0.171995	4.08931	0.0431553	0.326047
ENSG00000262772	LINC01977	lncRNA	1.28355	-0.305618	4.08794	0.0431902	0.326047
ENSG00000103355	PRSS33	protein_coding	0.620832	2.31509	4.08618	0.0432353	0.326047
ENSG00000237651	C2orf74	protein_coding	1.15664	-0.175618	4.07821	0.0434397	0.327283
ENSG00000207816	MIR124-2	miRNA	-0.932745	0.76748	4.07605	0.0434953	0.327548
ENSG00000124721	DNAH8	protein_coding	1.45002	-0.291931	4.07188	0.0436028	0.327897
ENSG00000270755	AL136141.1	lncRNA	-1.52763	-1.10982	4.06737	0.0437192	0.328035
ENSG00000238184	CD81-AS1	lncRNA	1.16492	-0.229347	4.05974	0.0439173	0.328879
ENSG00000125931	CITED1	protein_coding	-0.719864	1.64842	4.05562	0.0440245	0.329375
ENSG00000228592	D21S2088E	lncRNA	0.891667	1.85182	4.04629	0.0442685	0.329973
ENSG00000188505	NCCRP1	protein_coding	1.14486	-0.0750131	4.03757	0.0444979	0.330943
ENSG00000284862	CCDC39	protein_coding	1.2149	-0.0499952	4.03677	0.044519	0.330943
ENSG00000226266	AC009961.1	lncRNA	-1.264	-0.595938	4.02967	0.0447066	0.331378
ENSG00000167414	GNG8	protein_coding	0.611632	2.1595	4.0212	0.0449318	0.332148
ENSG00000265142	MIR133A1HG	lncRNA	1.02949	1.10717	4.00817	0.0452802	0.333363
ENSG00000174453	VWC2L	protein_coding	1.27299	-0.601612	4.0045	0.045379	0.333363
ENSG00000079393	DUSP13	protein_coding	0.728504	2.46653	4.00264	0.0454291	0.333375
ENSG00000232860	SMG7-AS1	lncRNA	-0.83006	1.26479	3.98996	0.045772	0.334822
ENSG00000052344	PRSS8	protein_coding	1.21693	0.161855	3.98165	0.0459984	0.335107
ENSG00000117010	ZNF684	protein_coding	0.620582	2.1037	3.96657	0.0464123	0.337359
ENSG00000161921	CXCL16	protein_coding	0.971016	0.693424	3.96515	0.0464513	0.337491
ENSG00000239467	AC007405.3	lncRNA	0.796495	1.34471	3.95963	0.0466038	0.337682
ENSG00000198633	ZNF534	protein_coding	-1.21026	-0.424152	3.9551	0.0467294	0.337682
ENSG00000144645	OSBPL10	protein_coding	-0.842216	0.984647	3.95363	0.0467705	0.337826
ENSG00000177398	UMODL1	protein_coding	1.56278	-0.934823	3.94551	0.0469966	0.338548
ENSG00000108379	WNT3	protein_coding	-1.33061	-0.815599	3.93897	0.0471796	0.338956
ENSG00000124257	NEURL2	protein_coding	1.16757	-0.25683	3.93674	0.0472424	0.339255
ENSG00000224934	AL391684.1	lncRNA	0.676991	1.90013	3.93289	0.0473504	0.339447
ENSG00000262768	AC100791.2	lncRNA	1.47176	-1.00733	3.93192	0.0473779	0.339447
ENSG00000197410	DCHS2	protein_coding	-0.628522	2.02565	3.93102	0.0474031	0.339447
ENSG00000165985	C1QL3	protein_coding	-1.38658	-0.678652	3.9308	0.0474093	0.339447
ENSG00000175920	DOK7	protein_coding	0.687543	2.10595	3.92956	0.0474442	0.339447
ENSG00000169908	TM4SF1	protein_coding	-1.15446	0.435097	3.9293	0.0474518	0.339447
ENSG00000284946	AC068831.6	protein_coding	0.692194	1.69319	3.91963	0.0477254	0.340144
ENSG00000224945	AL353150.1	lncRNA	0.633398	1.97958	3.91765	0.0477815	0.340243
ENSG00000140285	FGF7	protein_coding	0.687199	1.82191	3.91676	0.047807	0.340273
ENSG00000275793	RIMBP3	protein_coding	-1.08666	0.136744	3.9091	0.0480252	0.340755
ENSG00000135253	KCP	protein_coding	1.11288	0.059322	3.90867	0.0480376	0.340755
ENSG00000272345	AL031775.1	lncRNA	1.43795	-0.805648	3.90305	0.0481986	0.3408
ENSG00000245970	AP003352.1	lncRNA	-0.908993	0.708356	3.90006	0.0482842	0.341255
ENSG00000167220	HDHD2	protein_coding	0.73658	1.50172	3.88801	0.0486319	0.342659
ENSG00000271303	SRXN1	protein_coding	-0.78963	1.34494	3.88208	0.048804	0.343101
ENSG00000278376	AP004609.3	lncRNA	0.979601	0.720835	3.88018	0.0488594	0.34321
ENSG00000204929	AC007389.1	lncRNA	1.2177	-0.38557	3.87616	0.0489764	0.34361
ENSG00000250786	SNHG18	lncRNA	0.619988	2.22536	3.86701	0.0492443	0.344498
ENSG00000178473	UCN3	protein_coding	1.70735	-1.10491	3.86061	0.0494323	0.344528
ENSG00000140876	NUDT7	protein_coding	0.610959	2.16124	3.85729	0.0495304	0.344801
ENSG00000286389	AL731702.1	lncRNA	-1.17075	-0.151418	3.85516	0.0495933	0.344949
ENSG00000230513	THAP7-AS1	lncRNA	0.599989	2.1517	3.85244	0.0496735	0.345076
ENSG00000271643	AC112220.2	lncRNA	-0.692068	1.70177	3.85214	0.0496826	0.345076
ENSG00000187186	AL162231.1	protein_coding	0.907448	0.7732	3.8499	0.049749	0.345091
