# Supplementary material for: A human stem cell-derived neuronal model of morphine exposure reflects brain dysregulation in opioid use disorder: Transcriptomic and epigenetic characterization of postmortem-derived iPSC neurons
Source: Front Psychiatry. 2023 Feb 16;14:1070556. doi: 10.3389/fpsyt.2023.1070556 (PMC9978009; doi:10.3389/fpsyt.2023.1070556)
Supplement: Supplementary file 5 [file Table_5.XLSX]

## Sheet: Cells_Cogenes
Supplementary Table 5: DEGs Convergently Dysregulated in Morphine Treated Neurons and OUD Brain, bolded genes convergently dysregulated
GeneID	GeneSymbol	GeneBiotype	logFC_Neurons	PValue_Neurons	FDR_Neurons	logFC_Brain	PValue_Brain	FDR_Brain
ENSG00000186567	CEACAM19	protein_coding	0.615746	0.0346801	0.30038	0.703915	0.0132988	0.168552
ENSG00000258498	DIO3OS	lncRNA	0.602213	0.0429337	0.325912	0.696187	0.0134921	0.169207
ENSG00000120738	EGR1	protein_coding	-0.593948	0.00152826	0.0694831	-1.1104	6.79643e-05	0.0451566
ENSG00000187105	HEATR4	protein_coding	1.24779	0.032049	0.290245	0.622281	0.0136614	0.170688
ENSG00000166959	MS4A8	protein_coding	1.16055	0.0144595	0.205067	1.81577	2.19304e-05	0.0309686
ENSG00000177791	MYOZ1	protein_coding	0.640766	0.0106943	0.178828	0.716132	0.0204346	0.192295
ENSG00000164776	PHKG1	protein_coding	1.76402	0.00578614	0.135246	0.775624	0.0192059	0.188755
ENSG00000109610	SOD3	protein_coding	0.818914	0.0232327	0.251055	0.667465	0.0489112	0.267676
ENSG00000143858	SYT2	protein_coding	-0.80081	0.00149313	0.0688507	-0.849473	0.020119	0.191693
ENSG00000198959	TGM2	protein_coding	2.04224	0.00263087	0.0951293	1.1204	0.0162813	0.180036
ENSG00000168899	VAMP5	protein_coding	2.44791	6.79307e-05	0.0131917	0.601126	0.0244773	0.207641
ENSG00000174453	VWC2L	protein_coding	1.27299	0.045379	0.333363	-0.680781	0.00163625	0.0862139
ENSG00000177076	ACER2	protein_coding	-0.63874	0.0344414	0.299118	0.64465	0.0165746	0.180258
ENSG00000182492	BGN	protein_coding	-0.71418	0.00567376	0.134276	0.714035	0.0105946	0.155731
ENSG00000158050	DUSP2	protein_coding	1.56454	0.00692282	0.146613	-0.590956	3.99437e-05	0.034036
ENSG00000117228	GBP1	protein_coding	-3.26714	0.000367683	0.0347708	1.28851	0.00181758	0.0908238
ENSG00000160712	IL6R	protein_coding	-1.20096	0.0227444	0.248659	0.667986	0.043026	0.256402
ENSG00000182508	LHFPL1	protein_coding	-1.41864	0.0231955	0.251055	0.889413	0.0396261	0.24955
ENSG00000160233	LRRC3	protein_coding	-0.596404	0.000231333	0.0263567	0.805067	0.0168701	0.181185
ENSG00000141526	SLC16A3	protein_coding	-0.71508	0.0203575	0.239253	0.991067	0.046803	0.264026
