# Supplementary material for: A human stem cell-derived neuronal model of morphine exposure reflects brain dysregulation in opioid use disorder: Transcriptomic and epigenetic characterization of postmortem-derived iPSC neurons
Source: Front Psychiatry. 2023 Feb 16;14:1070556. doi: 10.3389/fpsyt.2023.1070556 (PMC9978009; doi:10.3389/fpsyt.2023.1070556)
Supplement: Supplementary file 6 [file Table_6.XLSX]

## Sheet: GO_Brain_Cell_overlap
Supplementary Table 6a: Gene Ontology Analysis for Biological Processes and Molecular Functions Enriched in Morphine-Treated Neurons and OUD Postmortem Brains
Ontology	GO.ID	Term	Annotated	Significant	Expected	p.value
GO:MF	GO:0004888	transmembrane signaling receptor activit...	458	28	11.37	1e-05
GO:MF	GO:0004930	G protein-coupled receptor activity	203	16	5.04	4.7e-05
GO:MF	GO:0038023	signaling receptor activity	598	31	14.84	8.6e-05
GO:MF	GO:0060089	molecular transducer activity	598	31	14.84	8.6e-05
GO:MF	GO:0008528	G protein-coupled peptide receptor activ...	66	8	1.64	0.00022
GO:MF	GO:0005201	extracellular matrix structural constitu...	122	11	3.03	0.00022
GO:MF	GO:0001653	peptide receptor activity	70	8	1.74	0.00033
GO:MF	GO:0005509	calcium ion binding	504	26	12.51	0.00035
GO:MF	GO:0015079	potassium ion transmembrane transporter ...	114	10	2.83	0.00054
GO:MF	GO:0005539	glycosaminoglycan binding	146	11	3.62	0.00104
GO:MF	GO:0008236	serine-type peptidase activity	85	8	2.11	0.00121
GO:MF	GO:0017171	serine hydrolase activity	88	8	2.18	0.00152
GO:MF	GO:0004252	serine-type endopeptidase activity	69	7	1.71	0.00157
GO:MF	GO:0030545	signaling receptor regulator activity	252	14	6.25	0.0042
GO:MF	GO:0048018	receptor ligand activity	228	13	5.66	0.0046
GO:MF	GO:0008201	heparin binding	108	8	2.68	0.00543
GO:MF	GO:0030546	signaling receptor activator activity	233	13	5.78	0.0055
GO:MF	GO:1901681	sulfur compound binding	192	11	4.77	0.00851
GO:MF	GO:0030246	carbohydrate binding	146	9	3.62	0.01063
GO:MF	GO:0008083	growth factor activity	104	7	2.58	0.01487
GO:BP	GO:0032501	multicellular organismal process	5003	165	126.61	7.2e-06
GO:BP	GO:0007186	G protein-coupled receptor signaling pat...	459	27	11.62	4.2e-05
GO:BP	GO:0032502	developmental process	4721	150	119.47	0.00026
GO:BP	GO:0007155	cell adhesion	1064	44	26.93	0.00079
GO:BP	GO:0048856	anatomical structure development	4354	137	110.18	0.00099
GO:BP	GO:0003008	system process	1324	51	33.51	0.00146
GO:BP	GO:0007275	multicellular organism development	3710	117	93.89	0.00286
GO:BP	GO:0048731	system development	3352	107	84.83	0.00322
GO:BP	GO:1901700	response to oxygen-containing compound	1179	45	29.84	0.00338
GO:BP	GO:0051239	regulation of multicellular organismal p...	1911	66	48.36	0.00446
GO:BP	GO:0001822	kidney development	251	14	6.35	0.00479
GO:BP	GO:0072001	renal system development	258	14	6.53	0.00607
GO:BP	GO:0098609	cell-cell adhesion	638	27	16.15	0.00618
GO:BP	GO:0009888	tissue development	1424	51	36.04	0.00648
GO:BP	GO:0071495	cellular response to endogenous stimulus	1035	39	26.19	0.00778

## Sheet: Cells DEG in GO BP
Supplementary Table 6b: Morphine-treated neuron DEGs in convergent GO:BP terms
GO Term	ENSEMBL_ID	symbol
GO:0032501	ENSG00000001630	CYP51A1
	ENSG00000009950	MLXIPL
	ENSG00000010379	SLC6A13
	ENSG00000012174	MBTPS2
	ENSG00000019549	SNAI2
	ENSG00000025708	TYMP
	ENSG00000027644	INSRR
	ENSG00000034053	APBA2
	ENSG00000038295	TLL1
	ENSG00000072840	EVC
	ENSG00000077092	RARB
	ENSG00000077943	ITGA8
	ENSG00000078549	ADCYAP1R1
	ENSG00000079393	DUSP13
	ENSG00000080854	IGSF9B
	ENSG00000081148	IMPG2
	ENSG00000081237	PTPRC
	ENSG00000081818	PCDHB4
	ENSG00000083067	TRPM3
	ENSG00000089250	NOS1
	ENSG00000100147	CCDC134
	ENSG00000100290	BIK
	ENSG00000100320	RBFOX2
	ENSG00000100985	MMP9
	ENSG00000101335	MYL9
	ENSG00000101350	KIF3B
	ENSG00000102805	CLN5
	ENSG00000104312	RIPK2
	ENSG00000104783	KCNN4
	ENSG00000105499	PLA2G4C
	ENSG00000106565	TMEM176B
	ENSG00000106686	SPATA6L
	ENSG00000107282	APBA1
	ENSG00000107796	ACTA2
	ENSG00000108379	WNT3
	ENSG00000109265	CRACD
	ENSG00000109610	SOD3
	ENSG00000111012	CYP27B1
	ENSG00000111341	MGP
	ENSG00000111348	ARHGDIB
	ENSG00000112164	GLP1R
	ENSG00000112706	IMPG1
	ENSG00000112964	GHR
	ENSG00000113211	PCDHB6
	ENSG00000114315	HES1
	ENSG00000115138	POMC
	ENSG00000117228	GBP1
	ENSG00000119139	TJP2
	ENSG00000120738	EGR1
	ENSG00000123689	G0S2
	ENSG00000124813	RUNX2
	ENSG00000125107	CNOT1
	ENSG00000125657	TNFSF9
	ENSG00000125931	CITED1
	ENSG00000125966	MMP24
	ENSG00000126458	RRAS
	ENSG00000127366	TAS2R5
	ENSG00000127743	IL17B
	ENSG00000128731	HERC2
	ENSG00000129757	CDKN1C
	ENSG00000130203	APOE
	ENSG00000130513	GDF15
	ENSG00000130751	NPAS1
	ENSG00000131094	C1QL1
	ENSG00000132702	HAPLN2
	ENSG00000133019	CHRM3
	ENSG00000133101	CCNA1
	ENSG00000134716	CYP2J2
	ENSG00000134817	APLNR
	ENSG00000135312	HTR1B
	ENSG00000137474	MYO7A
	ENSG00000139874	SSTR1
	ENSG00000140285	FGF7
	ENSG00000140526	ABHD2
	ENSG00000142149	HUNK
	ENSG00000142233	NTN5
	ENSG00000142798	HSPG2
	ENSG00000143194	MAEL
	ENSG00000143839	REN
	ENSG00000143858	SYT2
	ENSG00000144460	NYAP2
	ENSG00000144810	COL8A1
	ENSG00000145147	SLIT2
	ENSG00000148604	RGR
	ENSG00000148677	ANKRD1
	ENSG00000151012	SLC7A11
	ENSG00000151617	EDNRA
	ENSG00000152104	PTPN14
	ENSG00000152580	IGSF10
	ENSG00000152785	BMP3
	ENSG00000153395	LPCAT1
	ENSG00000153563	CD8A
	ENSG00000154229	PRKCA
	ENSG00000156675	RAB11FIP1
	ENSG00000157856	DRC1
	ENSG00000158050	DUSP2
	ENSG00000158077	NLRP14
	ENSG00000158815	FGF17
	ENSG00000159399	HK2
	ENSG00000160712	IL6R
	ENSG00000162068	NTN3
	ENSG00000162390	ACOT11
	ENSG00000162711	NLRP3
	ENSG00000162849	KIF26B
	ENSG00000162924	REL
	ENSG00000163064	EN1
	ENSG00000163083	INHBB
	ENSG00000163288	GABRB1
	ENSG00000164061	BSN
	ENSG00000164742	ADCY1
	ENSG00000165215	CLDN3
	ENSG00000165409	TSHR
	ENSG00000166145	SPINT1
	ENSG00000166863	TAC3
	ENSG00000168530	MYL1
	ENSG00000169908	TM4SF1
	ENSG00000170290	SLN
	ENSG00000171094	ALK
	ENSG00000171517	LPAR3
	ENSG00000171540	OTP
	ENSG00000171794	UTF1
	ENSG00000173166	RAPH1
	ENSG00000173267	SNCG
	ENSG00000173275	ZNF449
	ENSG00000173698	ADGRG2
	ENSG00000173706	HEG1
	ENSG00000174279	EVX2
	ENSG00000174453	VWC2L
	ENSG00000175197	DDIT3
	ENSG00000175564	UCP3
	ENSG00000175970	UNC119B
	ENSG00000176485	PLAAT3
	ENSG00000176907	TCIM
	ENSG00000177301	KCNA2
	ENSG00000177398	UMODL1
	ENSG00000177791	MYOZ1
	ENSG00000178473	UCN3
	ENSG00000179242	CDH4
	ENSG00000180336	MEIOC
	ENSG00000181965	NEUROG1
	ENSG00000182492	BGN
	ENSG00000182791	CCDC87
	ENSG00000185187	SIGIRR
	ENSG00000185215	TNFAIP2
	ENSG00000185245	GP1BA
	ENSG00000185338	SOCS1
	ENSG00000188766	SPRED3
	ENSG00000188783	PRELP
	ENSG00000196071	OR2L13
	ENSG00000197081	IGF2R
	ENSG00000197410	DCHS2
	ENSG00000197616	MYH6
	ENSG00000198959	TGM2
	ENSG00000204963	PCDHA7
	ENSG00000204965	PCDHA5
	ENSG00000204967	PCDHA4
	ENSG00000205476	CCDC85C
	ENSG00000213903	LTB4R
	ENSG00000221866	PLXNA4
	ENSG00000221869	CEBPD
	ENSG00000242866	STRC
	ENSG00000273079	GRIN2B
	ENSG00000275793	RIMBP3
	ENSG00000284862	CCDC39
	ENSG00000286219	NOTCH2NLC
GO:0007186	ENSG00000013588	GPRC5A
	ENSG00000078549	ADCYAP1R1
	ENSG00000108551	RASD1
	ENSG00000112164	GLP1R
	ENSG00000115138	POMC
	ENSG00000127366	TAS2R5
	ENSG00000130203	APOE
	ENSG00000133019	CHRM3
	ENSG00000134817	APLNR
	ENSG00000135312	HTR1B
	ENSG00000139874	SSTR1
	ENSG00000142538	PTH2
	ENSG00000148604	RGR
	ENSG00000151617	EDNRA
	ENSG00000154229	PRKCA
	ENSG00000164742	ADCY1
	ENSG00000165409	TSHR
	ENSG00000166863	TAC3
	ENSG00000167414	GNG8
	ENSG00000171517	LPAR3
	ENSG00000173698	ADGRG2
	ENSG00000178473	UCN3
	ENSG00000185245	GP1BA
	ENSG00000196071	OR2L13
	ENSG00000197081	IGF2R
	ENSG00000198959	TGM2
	ENSG00000213903	LTB4R
GO:0032502	ENSG00000009950	MLXIPL
	ENSG00000012174	MBTPS2
	ENSG00000019549	SNAI2
	ENSG00000025708	TYMP
	ENSG00000027644	INSRR
	ENSG00000034053	APBA2
	ENSG00000038295	TLL1
	ENSG00000072840	EVC
	ENSG00000073111	MCM2
	ENSG00000077092	RARB
	ENSG00000077943	ITGA8
	ENSG00000078549	ADCYAP1R1
	ENSG00000079393	DUSP13
	ENSG00000080854	IGSF9B
	ENSG00000081148	IMPG2
	ENSG00000081237	PTPRC
	ENSG00000081818	PCDHB4
	ENSG00000089250	NOS1
	ENSG00000100147	CCDC134
	ENSG00000100290	BIK
	ENSG00000100320	RBFOX2
	ENSG00000100985	MMP9
	ENSG00000101335	MYL9
	ENSG00000101350	KIF3B
	ENSG00000102805	CLN5
	ENSG00000104312	RIPK2
	ENSG00000106565	TMEM176B
	ENSG00000106686	SPATA6L
	ENSG00000107282	APBA1
	ENSG00000107796	ACTA2
	ENSG00000108379	WNT3
	ENSG00000111012	CYP27B1
	ENSG00000111341	MGP
	ENSG00000111348	ARHGDIB
	ENSG00000112964	GHR
	ENSG00000113211	PCDHB6
	ENSG00000114315	HES1
	ENSG00000117228	GBP1
	ENSG00000119139	TJP2
	ENSG00000120738	EGR1
	ENSG00000124813	RUNX2
	ENSG00000125107	CNOT1
	ENSG00000125657	TNFSF9
	ENSG00000125931	CITED1
	ENSG00000125966	MMP24
	ENSG00000126458	RRAS
	ENSG00000128731	HERC2
	ENSG00000129757	CDKN1C
	ENSG00000130203	APOE
	ENSG00000130513	GDF15
	ENSG00000130751	NPAS1
	ENSG00000131094	C1QL1
	ENSG00000132702	HAPLN2
	ENSG00000133019	CHRM3
	ENSG00000133101	CCNA1
	ENSG00000134817	APLNR
	ENSG00000137474	MYO7A
	ENSG00000139874	SSTR1
	ENSG00000140285	FGF7
	ENSG00000140526	ABHD2
	ENSG00000140876	NUDT7
	ENSG00000140961	OSGIN1
	ENSG00000142149	HUNK
	ENSG00000142233	NTN5
	ENSG00000142798	HSPG2
	ENSG00000143194	MAEL
	ENSG00000143382	ADAMTSL4
	ENSG00000143473	KCNH1
	ENSG00000143839	REN
	ENSG00000143858	SYT2
	ENSG00000144460	NYAP2
	ENSG00000144810	COL8A1
	ENSG00000145147	SLIT2
	ENSG00000148677	ANKRD1
	ENSG00000149591	TAGLN
	ENSG00000150051	MKX
	ENSG00000151012	SLC7A11
	ENSG00000151617	EDNRA
	ENSG00000152104	PTPN14
	ENSG00000152580	IGSF10
	ENSG00000152785	BMP3
	ENSG00000153395	LPCAT1
	ENSG00000153563	CD8A
	ENSG00000154229	PRKCA
	ENSG00000157856	DRC1
	ENSG00000158050	DUSP2
	ENSG00000158077	NLRP14
	ENSG00000158815	FGF17
	ENSG00000159399	HK2
	ENSG00000160712	IL6R
	ENSG00000162068	NTN3
	ENSG00000162711	NLRP3
	ENSG00000162849	KIF26B
	ENSG00000163064	EN1
	ENSG00000163083	INHBB
	ENSG00000163288	GABRB1
	ENSG00000163359	COL6A3
	ENSG00000163975	MELTF
	ENSG00000164061	BSN
	ENSG00000164742	ADCY1
	ENSG00000165215	CLDN3
	ENSG00000166145	SPINT1
	ENSG00000168899	VAMP5
	ENSG00000169908	TM4SF1
	ENSG00000170162	VGLL2
	ENSG00000171094	ALK
	ENSG00000171517	LPAR3
	ENSG00000171540	OTP
	ENSG00000171794	UTF1
	ENSG00000173166	RAPH1
	ENSG00000173275	ZNF449
	ENSG00000173698	ADGRG2
	ENSG00000173706	HEG1
	ENSG00000174279	EVX2
	ENSG00000174453	VWC2L
	ENSG00000175197	DDIT3
	ENSG00000175564	UCP3
	ENSG00000175970	UNC119B
	ENSG00000176485	PLAAT3
	ENSG00000176907	TCIM
	ENSG00000177301	KCNA2
	ENSG00000177398	UMODL1
	ENSG00000177791	MYOZ1
	ENSG00000179242	CDH4
	ENSG00000180336	MEIOC
	ENSG00000181965	NEUROG1
	ENSG00000182492	BGN
	ENSG00000182791	CCDC87
	ENSG00000185215	TNFAIP2
	ENSG00000185245	GP1BA
	ENSG00000185272	RBM11
	ENSG00000185338	SOCS1
	ENSG00000188766	SPRED3
	ENSG00000188783	PRELP
	ENSG00000197081	IGF2R
	ENSG00000197410	DCHS2
	ENSG00000197616	MYH6
	ENSG00000198959	TGM2
	ENSG00000204963	PCDHA7
	ENSG00000204965	PCDHA5
	ENSG00000204967	PCDHA4
	ENSG00000205476	CCDC85C
	ENSG00000221866	PLXNA4
	ENSG00000221869	CEBPD
	ENSG00000242866	STRC
	ENSG00000244687	UBE2V1
	ENSG00000273079	GRIN2B
	ENSG00000275793	RIMBP3
	ENSG00000284862	CCDC39
	ENSG00000286219	NOTCH2NLC
GO:0007155	ENSG00000019549	SNAI2
	ENSG00000077943	ITGA8
	ENSG00000080854	IGSF9B
	ENSG00000081237	PTPRC
	ENSG00000081818	PCDHB4
	ENSG00000087303	NID2
	ENSG00000089327	FXYD5
	ENSG00000101335	MYL9
	ENSG00000104312	RIPK2
	ENSG00000107282	APBA1
	ENSG00000111348	ARHGDIB
	ENSG00000113211	PCDHB6
	ENSG00000114315	HES1
	ENSG00000117228	GBP1
	ENSG00000119139	TJP2
	ENSG00000120322	PCDHB8
	ENSG00000125657	TNFSF9
	ENSG00000125966	MMP24
	ENSG00000126458	RRAS
	ENSG00000132702	HAPLN2
	ENSG00000133401	PDZD2
	ENSG00000144810	COL8A1
	ENSG00000151012	SLC7A11
	ENSG00000154229	PRKCA
	ENSG00000155052	CNTNAP5
	ENSG00000162711	NLRP3
	ENSG00000162849	KIF26B
	ENSG00000163359	COL6A3
	ENSG00000163975	MELTF
	ENSG00000165215	CLDN3
	ENSG00000171124	FUT3
	ENSG00000177076	ACER2
	ENSG00000179242	CDH4
	ENSG00000185245	GP1BA
	ENSG00000185338	SOCS1
	ENSG00000186567	CEACAM19
	ENSG00000196090	PTPRT
	ENSG00000197410	DCHS2
	ENSG00000198959	TGM2
	ENSG00000204963	PCDHA7
	ENSG00000204965	PCDHA5
	ENSG00000204967	PCDHA4
	ENSG00000221866	PLXNA4
	ENSG00000242866	STRC
GO:0048856	ENSG00000009950	MLXIPL
	ENSG00000012174	MBTPS2
	ENSG00000019549	SNAI2
	ENSG00000025708	TYMP
	ENSG00000027644	INSRR
	ENSG00000034053	APBA2
	ENSG00000038295	TLL1
	ENSG00000072840	EVC
	ENSG00000073111	MCM2
	ENSG00000077092	RARB
	ENSG00000077943	ITGA8
	ENSG00000078549	ADCYAP1R1
	ENSG00000080854	IGSF9B
	ENSG00000081148	IMPG2
	ENSG00000081237	PTPRC
	ENSG00000081818	PCDHB4
	ENSG00000089250	NOS1
	ENSG00000100147	CCDC134
	ENSG00000100290	BIK
	ENSG00000100320	RBFOX2
	ENSG00000100985	MMP9
	ENSG00000101335	MYL9
	ENSG00000101350	KIF3B
	ENSG00000102805	CLN5
	ENSG00000104312	RIPK2
	ENSG00000106565	TMEM176B
	ENSG00000107282	APBA1
	ENSG00000107796	ACTA2
	ENSG00000108379	WNT3
	ENSG00000111012	CYP27B1
	ENSG00000111341	MGP
	ENSG00000111348	ARHGDIB
	ENSG00000112964	GHR
	ENSG00000113211	PCDHB6
	ENSG00000114315	HES1
	ENSG00000117228	GBP1
	ENSG00000119139	TJP2
	ENSG00000120738	EGR1
	ENSG00000124813	RUNX2
	ENSG00000125107	CNOT1
	ENSG00000125657	TNFSF9
	ENSG00000125931	CITED1
	ENSG00000125966	MMP24
	ENSG00000126458	RRAS
	ENSG00000129757	CDKN1C
	ENSG00000130203	APOE
	ENSG00000130513	GDF15
	ENSG00000130751	NPAS1
	ENSG00000131094	C1QL1
	ENSG00000132702	HAPLN2
	ENSG00000133019	CHRM3
	ENSG00000134817	APLNR
	ENSG00000137474	MYO7A
	ENSG00000139874	SSTR1
	ENSG00000140285	FGF7
	ENSG00000140526	ABHD2
	ENSG00000142149	HUNK
	ENSG00000142233	NTN5
	ENSG00000142798	HSPG2
	ENSG00000143194	MAEL
	ENSG00000143382	ADAMTSL4
	ENSG00000143473	KCNH1
	ENSG00000143839	REN
	ENSG00000143858	SYT2
	ENSG00000144460	NYAP2
	ENSG00000144810	COL8A1
	ENSG00000145147	SLIT2
	ENSG00000148677	ANKRD1
	ENSG00000149591	TAGLN
	ENSG00000150051	MKX
	ENSG00000151012	SLC7A11
	ENSG00000151617	EDNRA
	ENSG00000152104	PTPN14
	ENSG00000152580	IGSF10
	ENSG00000152785	BMP3
	ENSG00000153395	LPCAT1
	ENSG00000153563	CD8A
	ENSG00000154229	PRKCA
	ENSG00000157856	DRC1
	ENSG00000158050	DUSP2
	ENSG00000158815	FGF17
	ENSG00000159399	HK2
	ENSG00000160712	IL6R
	ENSG00000162068	NTN3
	ENSG00000162711	NLRP3
	ENSG00000162849	KIF26B
	ENSG00000163064	EN1
	ENSG00000163083	INHBB
	ENSG00000163288	GABRB1
	ENSG00000163359	COL6A3
	ENSG00000163975	MELTF
	ENSG00000164061	BSN
	ENSG00000164742	ADCY1
	ENSG00000165215	CLDN3
	ENSG00000166145	SPINT1
	ENSG00000168899	VAMP5
	ENSG00000169908	TM4SF1
	ENSG00000170162	VGLL2
	ENSG00000171094	ALK
	ENSG00000171517	LPAR3
	ENSG00000171540	OTP
	ENSG00000171794	UTF1
	ENSG00000173166	RAPH1
	ENSG00000173706	HEG1
	ENSG00000174279	EVX2
	ENSG00000174453	VWC2L
	ENSG00000175197	DDIT3
	ENSG00000175970	UNC119B
	ENSG00000176485	PLAAT3
	ENSG00000176907	TCIM
	ENSG00000177301	KCNA2
	ENSG00000177398	UMODL1
	ENSG00000177791	MYOZ1
	ENSG00000179242	CDH4
	ENSG00000180336	MEIOC
	ENSG00000181965	NEUROG1
	ENSG00000182492	BGN
	ENSG00000185215	TNFAIP2
	ENSG00000185245	GP1BA
	ENSG00000185338	SOCS1
	ENSG00000188766	SPRED3
	ENSG00000188783	PRELP
	ENSG00000197081	IGF2R
	ENSG00000197410	DCHS2
	ENSG00000197616	MYH6
	ENSG00000198959	TGM2
	ENSG00000204963	PCDHA7
	ENSG00000204965	PCDHA5
	ENSG00000204967	PCDHA4
	ENSG00000205476	CCDC85C
	ENSG00000221866	PLXNA4
	ENSG00000221869	CEBPD
	ENSG00000242866	STRC
	ENSG00000273079	GRIN2B
	ENSG00000275793	RIMBP3
	ENSG00000284862	CCDC39
	ENSG00000286219	NOTCH2NLC
GO:0003008	ENSG00000010379	SLC6A13
	ENSG00000019549	SNAI2
	ENSG00000025708	TYMP
	ENSG00000077943	ITGA8
	ENSG00000081148	IMPG2
	ENSG00000083067	TRPM3
	ENSG00000089250	NOS1
	ENSG00000100320	RBFOX2
	ENSG00000101335	MYL9
	ENSG00000104783	KCNN4
	ENSG00000107796	ACTA2
	ENSG00000109265	CRACD
	ENSG00000109610	SOD3
	ENSG00000112164	GLP1R
	ENSG00000112706	IMPG1
	ENSG00000115138	POMC
	ENSG00000119139	TJP2
	ENSG00000125966	MMP24
	ENSG00000127366	TAS2R5
	ENSG00000130203	APOE
	ENSG00000130751	NPAS1
	ENSG00000131094	C1QL1
	ENSG00000133019	CHRM3
	ENSG00000134716	CYP2J2
	ENSG00000135312	HTR1B
	ENSG00000137474	MYO7A
	ENSG00000143839	REN
	ENSG00000145147	SLIT2
	ENSG00000148604	RGR
	ENSG00000151012	SLC7A11
	ENSG00000151617	EDNRA
	ENSG00000154229	PRKCA
	ENSG00000156675	RAB11FIP1
	ENSG00000163064	EN1
	ENSG00000163083	INHBB
	ENSG00000163288	GABRB1
	ENSG00000164742	ADCY1
	ENSG00000166863	TAC3
	ENSG00000168530	MYL1
	ENSG00000170290	SLN
	ENSG00000173706	HEG1
	ENSG00000175197	DDIT3
	ENSG00000177301	KCNA2
	ENSG00000177791	MYOZ1
	ENSG00000181965	NEUROG1
	ENSG00000196071	OR2L13
	ENSG00000197616	MYH6
	ENSG00000213903	LTB4R
	ENSG00000242866	STRC
	ENSG00000273079	GRIN2B
	ENSG00000284862	CCDC39
GO:0007275	ENSG00000012174	MBTPS2
	ENSG00000019549	SNAI2
	ENSG00000025708	TYMP
	ENSG00000027644	INSRR
	ENSG00000034053	APBA2
	ENSG00000038295	TLL1
	ENSG00000072840	EVC
	ENSG00000077092	RARB
	ENSG00000077943	ITGA8
	ENSG00000078549	ADCYAP1R1
	ENSG00000080854	IGSF9B
	ENSG00000081148	IMPG2
	ENSG00000081237	PTPRC
	ENSG00000081818	PCDHB4
	ENSG00000100147	CCDC134
	ENSG00000100290	BIK
	ENSG00000100320	RBFOX2
	ENSG00000100985	MMP9
	ENSG00000101350	KIF3B
	ENSG00000102805	CLN5
	ENSG00000104312	RIPK2
	ENSG00000106565	TMEM176B
	ENSG00000107282	APBA1
	ENSG00000107796	ACTA2
	ENSG00000108379	WNT3
	ENSG00000111012	CYP27B1
	ENSG00000111341	MGP
	ENSG00000111348	ARHGDIB
	ENSG00000112964	GHR
	ENSG00000113211	PCDHB6
	ENSG00000114315	HES1
	ENSG00000120738	EGR1
	ENSG00000124813	RUNX2
	ENSG00000125107	CNOT1
	ENSG00000125657	TNFSF9
	ENSG00000125931	CITED1
	ENSG00000125966	MMP24
	ENSG00000126458	RRAS
	ENSG00000129757	CDKN1C
	ENSG00000130203	APOE
	ENSG00000130751	NPAS1
	ENSG00000131094	C1QL1
	ENSG00000132702	HAPLN2
	ENSG00000133019	CHRM3
	ENSG00000134817	APLNR
	ENSG00000137474	MYO7A
	ENSG00000139874	SSTR1
	ENSG00000140285	FGF7
	ENSG00000142149	HUNK
	ENSG00000142233	NTN5
	ENSG00000142798	HSPG2
	ENSG00000143839	REN
	ENSG00000143858	SYT2
	ENSG00000144460	NYAP2
	ENSG00000144810	COL8A1
	ENSG00000145147	SLIT2
	ENSG00000148677	ANKRD1
	ENSG00000151012	SLC7A11
	ENSG00000151617	EDNRA
	ENSG00000152104	PTPN14
	ENSG00000152580	IGSF10
	ENSG00000152785	BMP3
	ENSG00000153395	LPCAT1
	ENSG00000153563	CD8A
	ENSG00000154229	PRKCA
	ENSG00000157856	DRC1
	ENSG00000158050	DUSP2
	ENSG00000158815	FGF17
	ENSG00000159399	HK2
	ENSG00000160712	IL6R
	ENSG00000162068	NTN3
	ENSG00000162711	NLRP3
	ENSG00000162849	KIF26B
	ENSG00000163064	EN1
	ENSG00000163083	INHBB
	ENSG00000163288	GABRB1
	ENSG00000164061	BSN
	ENSG00000164742	ADCY1
	ENSG00000165215	CLDN3
	ENSG00000166145	SPINT1
	ENSG00000169908	TM4SF1
	ENSG00000171094	ALK
	ENSG00000171517	LPAR3
	ENSG00000171540	OTP
	ENSG00000171794	UTF1
	ENSG00000173166	RAPH1
	ENSG00000173706	HEG1
	ENSG00000174279	EVX2
	ENSG00000174453	VWC2L
	ENSG00000175197	DDIT3
	ENSG00000175970	UNC119B
	ENSG00000176485	PLAAT3
	ENSG00000176907	TCIM
	ENSG00000177301	KCNA2
	ENSG00000177398	UMODL1
	ENSG00000177791	MYOZ1
	ENSG00000179242	CDH4
	ENSG00000181965	NEUROG1
	ENSG00000182492	BGN
	ENSG00000185215	TNFAIP2
	ENSG00000185338	SOCS1
	ENSG00000188766	SPRED3
	ENSG00000188783	PRELP
	ENSG00000197081	IGF2R
	ENSG00000197410	DCHS2
	ENSG00000197616	MYH6
	ENSG00000198959	TGM2
	ENSG00000204963	PCDHA7
	ENSG00000204965	PCDHA5
	ENSG00000204967	PCDHA4
	ENSG00000205476	CCDC85C
	ENSG00000221866	PLXNA4
	ENSG00000221869	CEBPD
	ENSG00000242866	STRC
	ENSG00000273079	GRIN2B
	ENSG00000284862	CCDC39
	ENSG00000286219	NOTCH2NLC
GO:0048731	ENSG00000012174	MBTPS2
	ENSG00000019549	SNAI2
	ENSG00000025708	TYMP
	ENSG00000034053	APBA2
	ENSG00000038295	TLL1
	ENSG00000072840	EVC
	ENSG00000077092	RARB
	ENSG00000077943	ITGA8
	ENSG00000080854	IGSF9B
	ENSG00000081148	IMPG2
	ENSG00000081237	PTPRC
	ENSG00000081818	PCDHB4
	ENSG00000100147	CCDC134
	ENSG00000100290	BIK
	ENSG00000100320	RBFOX2
	ENSG00000100985	MMP9
	ENSG00000102805	CLN5
	ENSG00000104312	RIPK2
	ENSG00000106565	TMEM176B
	ENSG00000107282	APBA1
	ENSG00000107796	ACTA2
	ENSG00000108379	WNT3
	ENSG00000111012	CYP27B1
	ENSG00000111341	MGP
	ENSG00000112964	GHR
	ENSG00000113211	PCDHB6
	ENSG00000114315	HES1
	ENSG00000120738	EGR1
	ENSG00000124813	RUNX2
	ENSG00000125657	TNFSF9
	ENSG00000125931	CITED1
	ENSG00000125966	MMP24
	ENSG00000126458	RRAS
	ENSG00000129757	CDKN1C
	ENSG00000130203	APOE
	ENSG00000130751	NPAS1
	ENSG00000131094	C1QL1
	ENSG00000132702	HAPLN2
	ENSG00000133019	CHRM3
	ENSG00000134817	APLNR
	ENSG00000137474	MYO7A
	ENSG00000139874	SSTR1
	ENSG00000140285	FGF7
	ENSG00000142233	NTN5
	ENSG00000142798	HSPG2
	ENSG00000143839	REN
	ENSG00000143858	SYT2
	ENSG00000144460	NYAP2
	ENSG00000144810	COL8A1
	ENSG00000145147	SLIT2
	ENSG00000148677	ANKRD1
	ENSG00000151012	SLC7A11
	ENSG00000151617	EDNRA
	ENSG00000152104	PTPN14
	ENSG00000152580	IGSF10
	ENSG00000152785	BMP3
	ENSG00000153395	LPCAT1
	ENSG00000153563	CD8A
	ENSG00000154229	PRKCA
	ENSG00000157856	DRC1
	ENSG00000158815	FGF17
	ENSG00000159399	HK2
	ENSG00000160712	IL6R
	ENSG00000162068	NTN3
	ENSG00000162711	NLRP3
	ENSG00000162849	KIF26B
	ENSG00000163064	EN1
	ENSG00000163083	INHBB
	ENSG00000163288	GABRB1
	ENSG00000164061	BSN
	ENSG00000164742	ADCY1
	ENSG00000165215	CLDN3
	ENSG00000166145	SPINT1
	ENSG00000171094	ALK
	ENSG00000171517	LPAR3
	ENSG00000171540	OTP
	ENSG00000171794	UTF1
	ENSG00000173166	RAPH1
	ENSG00000173706	HEG1
	ENSG00000174453	VWC2L
	ENSG00000175197	DDIT3
	ENSG00000175970	UNC119B
	ENSG00000176485	PLAAT3
	ENSG00000176907	TCIM
	ENSG00000177301	KCNA2
	ENSG00000177398	UMODL1
	ENSG00000179242	CDH4
	ENSG00000181965	NEUROG1
	ENSG00000182492	BGN
	ENSG00000185215	TNFAIP2
	ENSG00000185338	SOCS1
	ENSG00000188766	SPRED3
	ENSG00000188783	PRELP
	ENSG00000197081	IGF2R
	ENSG00000197410	DCHS2
	ENSG00000197616	MYH6
	ENSG00000198959	TGM2
	ENSG00000204963	PCDHA7
	ENSG00000204965	PCDHA5
	ENSG00000204967	PCDHA4
	ENSG00000205476	CCDC85C
	ENSG00000221866	PLXNA4
	ENSG00000221869	CEBPD
	ENSG00000242866	STRC
	ENSG00000273079	GRIN2B
	ENSG00000284862	CCDC39
	ENSG00000286219	NOTCH2NLC
GO:1901700	ENSG00000009950	MLXIPL
	ENSG00000019549	SNAI2
	ENSG00000027644	INSRR
	ENSG00000078549	ADCYAP1R1
	ENSG00000089250	NOS1
	ENSG00000100985	MMP9
	ENSG00000104312	RIPK2
	ENSG00000108379	WNT3
	ENSG00000109610	SOD3
	ENSG00000111012	CYP27B1
	ENSG00000112164	GLP1R
	ENSG00000112964	GHR
	ENSG00000114315	HES1
	ENSG00000115138	POMC
	ENSG00000120738	EGR1
	ENSG00000125931	CITED1
	ENSG00000130203	APOE
	ENSG00000130513	GDF15
	ENSG00000130643	CALY
	ENSG00000133019	CHRM3
	ENSG00000135312	HTR1B
	ENSG00000139874	SSTR1
	ENSG00000140526	ABHD2
	ENSG00000143839	REN
	ENSG00000145147	SLIT2
	ENSG00000148677	ANKRD1
	ENSG00000151617	EDNRA
	ENSG00000154229	PRKCA
	ENSG00000162711	NLRP3
	ENSG00000163064	EN1
	ENSG00000163083	INHBB
	ENSG00000163288	GABRB1
	ENSG00000164742	ADCY1
	ENSG00000165215	CLDN3
	ENSG00000165409	TSHR
	ENSG00000171094	ALK
	ENSG00000175564	UCP3
	ENSG00000177076	ACER2
	ENSG00000177398	UMODL1
	ENSG00000178473	UCN3
	ENSG00000185187	SIGIRR
	ENSG00000185338	SOCS1
	ENSG00000197081	IGF2R
	ENSG00000198959	TGM2
	ENSG00000273079	GRIN2B
GO:0051239	ENSG00000001630	CYP51A1
	ENSG00000019549	SNAI2
	ENSG00000025708	TYMP
	ENSG00000077092	RARB
	ENSG00000081237	PTPRC
	ENSG00000089250	NOS1
	ENSG00000100320	RBFOX2
	ENSG00000100985	MMP9
	ENSG00000101335	MYL9
	ENSG00000104312	RIPK2
	ENSG00000106565	TMEM176B
	ENSG00000108379	WNT3
	ENSG00000111012	CYP27B1
	ENSG00000111341	MGP
	ENSG00000111348	ARHGDIB
	ENSG00000112164	GLP1R
	ENSG00000112964	GHR
	ENSG00000114315	HES1
	ENSG00000115138	POMC
	ENSG00000117228	GBP1
	ENSG00000120738	EGR1
	ENSG00000123689	G0S2
	ENSG00000124813	RUNX2
	ENSG00000125107	CNOT1
	ENSG00000125657	TNFSF9
	ENSG00000126458	RRAS
	ENSG00000127743	IL17B
	ENSG00000129757	CDKN1C
	ENSG00000130203	APOE
	ENSG00000130513	GDF15
	ENSG00000133019	CHRM3
	ENSG00000134716	CYP2J2
	ENSG00000134817	APLNR
	ENSG00000140285	FGF7
	ENSG00000142798	HSPG2
	ENSG00000143194	MAEL
	ENSG00000143839	REN
	ENSG00000145147	SLIT2
	ENSG00000151617	EDNRA
	ENSG00000154229	PRKCA
	ENSG00000156675	RAB11FIP1
	ENSG00000159399	HK2
	ENSG00000160712	IL6R
	ENSG00000162390	ACOT11
	ENSG00000162711	NLRP3
	ENSG00000162924	REL
	ENSG00000163083	INHBB
	ENSG00000165409	TSHR
	ENSG00000166145	SPINT1
	ENSG00000170290	SLN
	ENSG00000171517	LPAR3
	ENSG00000171540	OTP
	ENSG00000173706	HEG1
	ENSG00000175197	DDIT3
	ENSG00000176907	TCIM
	ENSG00000177301	KCNA2
	ENSG00000177791	MYOZ1
	ENSG00000179242	CDH4
	ENSG00000181965	NEUROG1
	ENSG00000185187	SIGIRR
	ENSG00000185245	GP1BA
	ENSG00000185338	SOCS1
	ENSG00000188766	SPRED3
	ENSG00000197616	MYH6
	ENSG00000198959	TGM2
	ENSG00000221866	PLXNA4
GO:0001822	ENSG00000077092	RARB
	ENSG00000077943	ITGA8
	ENSG00000100985	MMP9
	ENSG00000107796	ACTA2
	ENSG00000114315	HES1
	ENSG00000120738	EGR1
	ENSG00000125931	CITED1
	ENSG00000129757	CDKN1C
	ENSG00000143839	REN
	ENSG00000145147	SLIT2
	ENSG00000151617	EDNRA
	ENSG00000160712	IL6R
	ENSG00000162849	KIF26B
	ENSG00000197410	DCHS2
GO:0072001	ENSG00000077092	RARB
	ENSG00000077943	ITGA8
	ENSG00000100985	MMP9
	ENSG00000107796	ACTA2
	ENSG00000114315	HES1
	ENSG00000120738	EGR1
	ENSG00000125931	CITED1
	ENSG00000129757	CDKN1C
	ENSG00000143839	REN
	ENSG00000145147	SLIT2
	ENSG00000151617	EDNRA
	ENSG00000160712	IL6R
	ENSG00000162849	KIF26B
	ENSG00000197410	DCHS2
GO:0098609	ENSG00000077943	ITGA8
	ENSG00000081237	PTPRC
	ENSG00000081818	PCDHB4
	ENSG00000089327	FXYD5
	ENSG00000101335	MYL9
	ENSG00000104312	RIPK2
	ENSG00000113211	PCDHB6
	ENSG00000114315	HES1
	ENSG00000119139	TJP2
	ENSG00000120322	PCDHB8
	ENSG00000125657	TNFSF9
	ENSG00000125966	MMP24
	ENSG00000151012	SLC7A11
	ENSG00000154229	PRKCA
	ENSG00000162711	NLRP3
	ENSG00000162849	KIF26B
	ENSG00000165215	CLDN3
	ENSG00000171124	FUT3
	ENSG00000179242	CDH4
	ENSG00000185245	GP1BA
	ENSG00000185338	SOCS1
	ENSG00000186567	CEACAM19
	ENSG00000196090	PTPRT
	ENSG00000197410	DCHS2
	ENSG00000204963	PCDHA7
	ENSG00000204965	PCDHA5
	ENSG00000204967	PCDHA4
GO:0009888	ENSG00000019549	SNAI2
	ENSG00000072840	EVC
	ENSG00000077092	RARB
	ENSG00000077943	ITGA8
	ENSG00000081237	PTPRC
	ENSG00000100985	MMP9
	ENSG00000107796	ACTA2
	ENSG00000108379	WNT3
	ENSG00000111012	CYP27B1
	ENSG00000111341	MGP
	ENSG00000112964	GHR
	ENSG00000114315	HES1
	ENSG00000119139	TJP2
	ENSG00000120738	EGR1
	ENSG00000124813	RUNX2
	ENSG00000125931	CITED1
	ENSG00000129757	CDKN1C
	ENSG00000132702	HAPLN2
	ENSG00000134817	APLNR
	ENSG00000137474	MYO7A
	ENSG00000140285	FGF7
	ENSG00000142233	NTN5
	ENSG00000142798	HSPG2
	ENSG00000143382	ADAMTSL4
	ENSG00000144810	COL8A1
	ENSG00000145147	SLIT2
	ENSG00000148677	ANKRD1
	ENSG00000149591	TAGLN
	ENSG00000151012	SLC7A11
	ENSG00000151617	EDNRA
	ENSG00000152785	BMP3
	ENSG00000158050	DUSP2
	ENSG00000160712	IL6R
	ENSG00000162068	NTN3
	ENSG00000162849	KIF26B
	ENSG00000163064	EN1
	ENSG00000165215	CLDN3
	ENSG00000166145	SPINT1
	ENSG00000168899	VAMP5
	ENSG00000170162	VGLL2
	ENSG00000173706	HEG1
	ENSG00000176485	PLAAT3
	ENSG00000177398	UMODL1
	ENSG00000177791	MYOZ1
	ENSG00000182492	BGN
	ENSG00000188766	SPRED3
	ENSG00000197616	MYH6
	ENSG00000198959	TGM2
	ENSG00000221866	PLXNA4
	ENSG00000242866	STRC
	ENSG00000284862	CCDC39
GO:0071495	ENSG00000019549	SNAI2
	ENSG00000027644	INSRR
	ENSG00000077092	RARB
	ENSG00000077943	ITGA8
	ENSG00000100320	RBFOX2
	ENSG00000104312	RIPK2
	ENSG00000112164	GLP1R
	ENSG00000112964	GHR
	ENSG00000114315	HES1
	ENSG00000120738	EGR1
	ENSG00000124813	RUNX2
	ENSG00000125107	CNOT1
	ENSG00000125931	CITED1
	ENSG00000129757	CDKN1C
	ENSG00000130513	GDF15
	ENSG00000130643	CALY
	ENSG00000133019	CHRM3
	ENSG00000135312	HTR1B
	ENSG00000139874	SSTR1
	ENSG00000140285	FGF7
	ENSG00000140526	ABHD2
	ENSG00000143839	REN
	ENSG00000145147	SLIT2
	ENSG00000148677	ANKRD1
	ENSG00000151617	EDNRA
	ENSG00000158815	FGF17
	ENSG00000163083	INHBB
	ENSG00000163288	GABRB1
	ENSG00000165409	TSHR
	ENSG00000166145	SPINT1
	ENSG00000168509	HJV
	ENSG00000171094	ALK
	ENSG00000174453	VWC2L
	ENSG00000175564	UCP3
	ENSG00000177398	UMODL1
	ENSG00000178473	UCN3
	ENSG00000185338	SOCS1
	ENSG00000188766	SPRED3
	ENSG00000198959	TGM2

## Sheet: Cells DEG in GO MF
Supplementary Table 6c: Morphine-treated neuron DEGs in convergent GO:MF terms
GO Term	ENSEMBL_ID	symbol
GO:0004888	ENSG00000013588	GPRC5A
	ENSG00000027644	INSRR
	ENSG00000078549	ADCYAP1R1
	ENSG00000081237	PTPRC
	ENSG00000112164	GLP1R
	ENSG00000112964	GHR
	ENSG00000127366	TAS2R5
	ENSG00000133019	CHRM3
	ENSG00000134817	APLNR
	ENSG00000135312	HTR1B
	ENSG00000139874	SSTR1
	ENSG00000148604	RGR
	ENSG00000151617	EDNRA
	ENSG00000160712	IL6R
	ENSG00000163288	GABRB1
	ENSG00000165215	CLDN3
	ENSG00000165409	TSHR
	ENSG00000168509	HJV
	ENSG00000171094	ALK
	ENSG00000171517	LPAR3
	ENSG00000173698	ADGRG2
	ENSG00000185245	GP1BA
	ENSG00000196071	OR2L13
	ENSG00000196090	PTPRT
	ENSG00000197081	IGF2R
	ENSG00000213903	LTB4R
	ENSG00000221866	PLXNA4
	ENSG00000273079	GRIN2B
GO:0004930	ENSG00000013588	GPRC5A
	ENSG00000078549	ADCYAP1R1
	ENSG00000112164	GLP1R
	ENSG00000127366	TAS2R5
	ENSG00000133019	CHRM3
	ENSG00000134817	APLNR
	ENSG00000135312	HTR1B
	ENSG00000139874	SSTR1
	ENSG00000148604	RGR
	ENSG00000151617	EDNRA
	ENSG00000165409	TSHR
	ENSG00000171517	LPAR3
	ENSG00000173698	ADGRG2
	ENSG00000185245	GP1BA
	ENSG00000196071	OR2L13
	ENSG00000213903	LTB4R
GO:0038023	ENSG00000013588	GPRC5A
	ENSG00000027644	INSRR
	ENSG00000077092	RARB
	ENSG00000078549	ADCYAP1R1
	ENSG00000081237	PTPRC
	ENSG00000112164	GLP1R
	ENSG00000112964	GHR
	ENSG00000127366	TAS2R5
	ENSG00000133019	CHRM3
	ENSG00000134817	APLNR
	ENSG00000135312	HTR1B
	ENSG00000139874	SSTR1
	ENSG00000140526	ABHD2
	ENSG00000148604	RGR
	ENSG00000151617	EDNRA
	ENSG00000153563	CD8A
	ENSG00000160712	IL6R
	ENSG00000163288	GABRB1
	ENSG00000165215	CLDN3
	ENSG00000165409	TSHR
	ENSG00000168509	HJV
	ENSG00000171094	ALK
	ENSG00000171517	LPAR3
	ENSG00000173698	ADGRG2
	ENSG00000185245	GP1BA
	ENSG00000196071	OR2L13
	ENSG00000196090	PTPRT
	ENSG00000197081	IGF2R
	ENSG00000213903	LTB4R
	ENSG00000221866	PLXNA4
	ENSG00000273079	GRIN2B
GO:0060089	ENSG00000013588	GPRC5A
	ENSG00000027644	INSRR
	ENSG00000077092	RARB
	ENSG00000078549	ADCYAP1R1
	ENSG00000081237	PTPRC
	ENSG00000112164	GLP1R
	ENSG00000112964	GHR
	ENSG00000127366	TAS2R5
	ENSG00000133019	CHRM3
	ENSG00000134817	APLNR
	ENSG00000135312	HTR1B
	ENSG00000139874	SSTR1
	ENSG00000140526	ABHD2
	ENSG00000148604	RGR
	ENSG00000151617	EDNRA
	ENSG00000153563	CD8A
	ENSG00000160712	IL6R
	ENSG00000163288	GABRB1
	ENSG00000165215	CLDN3
	ENSG00000165409	TSHR
	ENSG00000168509	HJV
	ENSG00000171094	ALK
	ENSG00000171517	LPAR3
	ENSG00000173698	ADGRG2
	ENSG00000185245	GP1BA
	ENSG00000196071	OR2L13
	ENSG00000196090	PTPRT
	ENSG00000197081	IGF2R
	ENSG00000213903	LTB4R
	ENSG00000221866	PLXNA4
	ENSG00000273079	GRIN2B
GO:0008528	ENSG00000078549	ADCYAP1R1
	ENSG00000112164	GLP1R
	ENSG00000134817	APLNR
	ENSG00000139874	SSTR1
	ENSG00000151617	EDNRA
	ENSG00000165409	TSHR
	ENSG00000185245	GP1BA
	ENSG00000213903	LTB4R
GO:0005201	ENSG00000081148	IMPG2
	ENSG00000087303	NID2
	ENSG00000111341	MGP
	ENSG00000112706	IMPG1
	ENSG00000124749	COL21A1
	ENSG00000142798	HSPG2
	ENSG00000144810	COL8A1
	ENSG00000163359	COL6A3
	ENSG00000177398	UMODL1
	ENSG00000182492	BGN
	ENSG00000188783	PRELP
GO:0001653	ENSG00000078549	ADCYAP1R1
	ENSG00000112164	GLP1R
	ENSG00000134817	APLNR
	ENSG00000139874	SSTR1
	ENSG00000151617	EDNRA
	ENSG00000165409	TSHR
	ENSG00000185245	GP1BA
	ENSG00000213903	LTB4R
GO:0005509	ENSG00000010404	IDS
	ENSG00000038295	TLL1
	ENSG00000081818	PCDHB4
	ENSG00000087303	NID2
	ENSG00000101335	MYL9
	ENSG00000105499	PLA2G4C
	ENSG00000111341	MGP
	ENSG00000113211	PCDHB6
	ENSG00000120322	PCDHB8
	ENSG00000142798	HSPG2
	ENSG00000143858	SYT2
	ENSG00000145147	SLIT2
	ENSG00000153395	LPCAT1
	ENSG00000165105	RASEF
	ENSG00000168530	MYL1
	ENSG00000169885	CALML6
	ENSG00000173706	HEG1
	ENSG00000177398	UMODL1
	ENSG00000179242	CDH4
	ENSG00000185774	KCNIP4
	ENSG00000197410	DCHS2
	ENSG00000198959	TGM2
	ENSG00000204963	PCDHA7
	ENSG00000204965	PCDHA5
	ENSG00000204967	PCDHA4
	ENSG00000286219	NOTCH2NLC
GO:0015079	ENSG00000104783	KCNN4
	ENSG00000135519	KCNH3
	ENSG00000143473	KCNH1
	ENSG00000151079	KCNA6
	ENSG00000156486	KCNS2
	ENSG00000177272	KCNA3
	ENSG00000177301	KCNA2
	ENSG00000182324	KCNJ14
	ENSG00000185774	KCNIP4
	ENSG00000221955	SLC12A8
GO:0005539	ENSG00000081148	IMPG2
	ENSG00000081237	PTPRC
	ENSG00000109610	SOD3
	ENSG00000112706	IMPG1
	ENSG00000130203	APOE
	ENSG00000132702	HAPLN2
	ENSG00000140285	FGF7
	ENSG00000145147	SLIT2
	ENSG00000162711	NLRP3
	ENSG00000182492	BGN
	ENSG00000188783	PRELP
GO:0008236	ENSG00000038295	TLL1
	ENSG00000052344	PRSS8
	ENSG00000077616	NAALAD2
	ENSG00000100985	MMP9
	ENSG00000103269	RHBDL1
	ENSG00000103355	PRSS33
	ENSG00000175193	PARL
	ENSG00000197253	TPSB2
GO:0017171	ENSG00000038295	TLL1
	ENSG00000052344	PRSS8
	ENSG00000077616	NAALAD2
	ENSG00000100985	MMP9
	ENSG00000103269	RHBDL1
	ENSG00000103355	PRSS33
	ENSG00000175193	PARL
	ENSG00000197253	TPSB2
GO:0004252	ENSG00000038295	TLL1
	ENSG00000052344	PRSS8
	ENSG00000100985	MMP9
	ENSG00000103269	RHBDL1
	ENSG00000103355	PRSS33
	ENSG00000175193	PARL
	ENSG00000197253	TPSB2
GO:0030545	ENSG00000025708	TYMP
	ENSG00000108379	WNT3
	ENSG00000115138	POMC
	ENSG00000125657	TNFSF9
	ENSG00000127743	IL17B
	ENSG00000130513	GDF15
	ENSG00000140285	FGF7
	ENSG00000140961	OSGIN1
	ENSG00000150556	LYPD6B
	ENSG00000152785	BMP3
	ENSG00000158815	FGF17
	ENSG00000161921	CXCL16
	ENSG00000163083	INHBB
	ENSG00000178473	UCN3
GO:0048018	ENSG00000025708	TYMP
	ENSG00000108379	WNT3
	ENSG00000115138	POMC
	ENSG00000125657	TNFSF9
	ENSG00000127743	IL17B
	ENSG00000130513	GDF15
	ENSG00000140285	FGF7
	ENSG00000140961	OSGIN1
	ENSG00000152785	BMP3
	ENSG00000158815	FGF17
	ENSG00000161921	CXCL16
	ENSG00000163083	INHBB
	ENSG00000178473	UCN3
GO:0008201	ENSG00000081148	IMPG2
	ENSG00000081237	PTPRC
	ENSG00000109610	SOD3
	ENSG00000112706	IMPG1
	ENSG00000130203	APOE
	ENSG00000140285	FGF7
	ENSG00000145147	SLIT2
	ENSG00000188783	PRELP
GO:0030546	ENSG00000025708	TYMP
	ENSG00000108379	WNT3
	ENSG00000115138	POMC
	ENSG00000125657	TNFSF9
	ENSG00000127743	IL17B
	ENSG00000130513	GDF15
	ENSG00000140285	FGF7
	ENSG00000140961	OSGIN1
	ENSG00000152785	BMP3
	ENSG00000158815	FGF17
	ENSG00000161921	CXCL16
	ENSG00000163083	INHBB
	ENSG00000178473	UCN3
GO:19016812	ENSG00000081148	IMPG2
	ENSG00000081237	PTPRC
	ENSG00000109610	SOD3
	ENSG00000112706	IMPG1
	ENSG00000130203	APOE
	ENSG00000140285	FGF7
	ENSG00000145147	SLIT2
	ENSG00000162390	ACOT11
	ENSG00000181513	ACBD4
	ENSG00000188783	PRELP
	ENSG00000196502	SULT1A1
GO:0030246	ENSG00000102805	CLN5
	ENSG00000112297	CRYBG1
	ENSG00000116661	FBXO2
	ENSG00000156510	HKDC1
	ENSG00000159399	HK2
	ENSG00000160883	HK3
	ENSG00000185164	NOMO2
	ENSG00000197081	IGF2R
	ENSG00000236279	CLEC2L
GO:0008083	ENSG00000025708	TYMP
	ENSG00000130513	GDF15
	ENSG00000140285	FGF7
	ENSG00000140961	OSGIN1
	ENSG00000152785	BMP3
	ENSG00000158815	FGF17
	ENSG00000163083	INHBB
