# Supplementary material for: A human stem cell-derived neuronal model of morphine exposure reflects brain dysregulation in opioid use disorder: Transcriptomic and epigenetic characterization of postmortem-derived iPSC neurons
Source: Front Psychiatry. 2023 Feb 16;14:1070556. doi: 10.3389/fpsyt.2023.1070556 (PMC9978009; doi:10.3389/fpsyt.2023.1070556)
Supplement: Supplementary file 7 [file Table_7.XLSX]

## Sheet: CUD_Demographics_Table
Summary of Patient Demographics
Demographics	Control	CUD
Total	13	8
Males (%)	11 (85%)	6 (75%)
Age mean (sd)	55 (14)	53 (5)
PMI mean (sd)	29.3 (7.5)	26.0 (7.3)
pH mean (sd)	6.6 (0.3)	6.8 (0.6)
RIN mean (sd)	7.1 (0.7)	6.9 (0.2)
Ethnicity (White/Black/ Hispanic/Asian)	7/3/2/1	1/6/1/0
Toxicology at TOD	Control	CUD
Negative	12 (92.4%)	2 (25%)
Cocaine	0	6 (75%)
Ethanol	1 (7.6%)	2 (25%)
Cocaethylene	0	1 (12.5%)
Cannabis	0	1 (12.5%)
ID	sex	age	ethnicity	PMI	RIN	pH	Diagnosis	Cause of Death	Toxicology at Time of Death	GenotypingPC1	GenotypingPC2	GenotypingPC3	GenotypingPC4	GenotypingPC5	GenotypingPC6
UTHBC0001	Male	17	White	22.4333	6.9	6.41	control	Splenic artery aneurysm	toxicology not done	-0.0621309	-0.0425075	-0.012081	-0.0365977	0.0027335	-0.0308859
UTHBC0008	Male	53	White	24.2833	7.6	6.78	control	Cardiovascular disease	negative	-0.0627638	-0.044205	-0.02014	0.00340928	-0.0264	0.0326967
UTHBC0027	Male	52	Hispanic	47.9167	6.6	6.49	control	Cardiovascular disease	toxicology not done	-0.0305719	0.329006	0.149546	0.00688978	0.0370537	-0.0159163
UTHBC0029	Male	53	Black	28.65	6.1	6.79	CUD	Acute toxicity of cocaine and ethanol	cocaine and ethanol	0.155053	-0.010079	0.0090252	-0.104492	0.0409844	0.0507747
UTHBC0035	Male	57	White	40.0833	8	6.84	control	Pulmonary Embolism	negative	-0.0413767	0.13902	0.0717993	-0.0620044	0.00373015	0.00383432
UTHBC0041	Male	55	White	23.75	7.3	5.84	control	Cardiovascular disease	toxicology not done	-0.061673	-0.0488307	0.00494139	-0.0154135	0.0372369	-0.00114317
UTHBC0046	Male	61	Black	37.4	8	6.64	control	Cardiovascular disease	toxicology not done	0.144314	-0.0195679	-0.0257719	-0.0230046	0.168875	0.201
UTHBC0049	Male	58	Hispanic	26.4833	7.8	6.82	CUD	Cardiovascular disease	ethanol	-0.0347723	0.226721	0.12304	0.0209562	-0.0177015	0.0385836
UTHBC0052	Female	58	Black	39.35	6.6	6.72	CUD	Toxic effects of cocaine	cocaine, cocaethylene, benzoylecgonine, tetramisole	0.178117	-0.0160635	0.0248377	-0.178122	-0.0302431	0.0317964
UTHBC0063	Male	47	Black	18.4167	5.9	6.94	CUD	Cardiovascular disease	cannabis, benzoylecogonine	0.151474	-0.00657194	-0.00241198	0.100123	0.163265	-0.261121
UTHBC0065	Male	35	Asian	22.9	7.5	6.34	control	Cardiovascular disease	toxicology not done	-0.00790849	0.32966	-0.679674	-0.0348207	0.00852527	0.00792256
UTHBC0069	Female	45	Black	13.0667	7	6.49	CUD	Toxic effects of cocaine	cocaine, benzoylecgonine	0.0261893	-0.0379005	-0.0106505	-0.0252962	-0.00764746	-0.0283481
UTHBC0071	Male	62	White	23.8167	6.9	7.29	CUD	Cardiovascular disease	negative	-0.0610757	-0.0527587	0.00735114	-0.00783409	0.0181878	0.000791937
UTHBC0073	Male	49	Black	28.2167	7.2	7.03	CUD	Toxic effects of cocaine	cocaine, benzoylecgonine	0.145746	-0.0231518	0.00657157	0.0737648	-0.117357	0.147909
UTHBC0077	Female	69	White	24.8167	5.4	6.42	control	Cardiovascular disease	negative	-0.0217403	0.257171	-0.563519	-0.0375404	-0.00295539	0.00204828
UTHBC0087	Male	74	White	29.8	7.1	6.73	control	Cardiovascular disease	negative	-0.0610733	-0.0449665	0.00207875	-0.0353144	0.0242775	0.0307698
UTHBC0090	Male	58	Black	29.7667	7.2	6.8	CUD	Toxic effects of cocaine	cocaine	0.149824	-0.0184485	-0.0128322	0.0267286	-0.241489	0.159993
UTHBC0093	Female	64	Black	28.0333	7.6	6.62	control	Cardiovascular disease	negative	0.128387	0.000210142	0.0295673	-0.114784	0.5722	-0.0554564
UTHBC0094	Male	62	Black	27.6	6.1	6.81	control	Cardiovascular disease	toxicology not done	0.0878026	-0.0131288	-0.0136515	0.300287	0.0536875	0.0116355
UTHBC0096	Male	63	White	25.3333	6.5	6.7	control	Cardiovascular disease	ethanol	-0.059406	-0.0205959	0.00476988	-0.0194021	0.00743937	0.00667653
UTHBC0098	Male	61	Hispanic	26.3833	7.2	6.89	control	Cardiovascular disease	negative	-0.0257198	0.294628	0.12311	-0.00265844	-0.0130917	-0.0458951
