# Supplementary material for: A human stem cell-derived neuronal model of morphine exposure reflects brain dysregulation in opioid use disorder: Transcriptomic and epigenetic characterization of postmortem-derived iPSC neurons
Source: Front Psychiatry. 2023 Feb 16;14:1070556. doi: 10.3389/fpsyt.2023.1070556 (PMC9978009; doi:10.3389/fpsyt.2023.1070556)
Supplement: Supplementary file 8 [file Table_8.XLSX]

## Sheet: CUD_vs_Ctrl_UTBC_Nom_Sumstat
Supplementary Table 8: Differentially expressed genes in CUD vs control brain BA9
GeneID	GeneSymbol	GeneBiotype	Chr	logFC	logCPM	LR	PValue	FDR
ENSG00000131914	LIN28A	protein_coding	chr1	-5.74046	1.18084	34.7272	3.79288e-09	6.2025e-05
ENSG00000171860	C3AR1	protein_coding	chr12	2.58206	1.18372	20.1251	7.25385e-06	0.0593111
ENSG00000173110	HSPA6	protein_coding	chr1	5.53581	4.72272	4.5096	0.0337051	0.999947
ENSG00000198336	MYL4	protein_coding	chr17	-4.92611	0.761028	5.6964	0.0169998	0.999947
ENSG00000106631	MYL7	protein_coding	chr7	-4.42576	2.20309	6.65221	0.00990329	0.999947
ENSG00000108691	CCL2	protein_coding	chr17	4.0258	2.08318	7.63518	0.00572408	0.999947
ENSG00000125538	IL1B	protein_coding	chr2	3.70462	0.870315	5.20481	0.0225245	0.999947
ENSG00000197616	MYH6	protein_coding	chr14	-3.55996	3.23116	4.20576	0.0402869	0.999947
ENSG00000289698	ENSG00000289698	lncRNA	chr2	-3.5006	1.9371	5.88203	0.0152962	0.999947
ENSG00000171051	FPR1	protein_coding	chr19	2.70894	0.455077	4.72841	0.0296683	0.999947
ENSG00000149257	SERPINH1	protein_coding	chr11	2.62298	4.8302	7.70296	0.00551305	0.999947
ENSG00000259520	SLC28A2-AS1	lncRNA	chr15	-2.5385	-0.522411	7.16344	0.00744044	0.999947
ENSG00000166450	PRTG	protein_coding	chr15	-2.47527	0.349615	8.5365	0.00348094	0.999947
ENSG00000148604	RGR	protein_coding	chr10	-2.35201	2.40115	4.71912	0.029829	0.999947
ENSG00000138722	MMRN1	protein_coding	chr4	-2.32159	0.261636	5.61542	0.0178031	0.999947
ENSG00000130600	H19	lncRNA	chr11	2.27776	3.34017	8.31662	0.0039284	0.999947
ENSG00000196436	NPIPB15	protein_coding	chr16	2.18107	0.71948	7.27355	0.00699773	0.999947
ENSG00000184730	APOBR	protein_coding	chr16	2.13305	0.218497	8.82078	0.0029782	0.999947
ENSG00000133433	GSTT2B	protein_coding	chr22	-2.07398	4.41943	3.96027	0.0465863	0.999947
ENSG00000105374	NKG7	protein_coding	chr19	2.04735	0.142236	9.12566	0.00252049	0.999947
ENSG00000123689	G0S2	protein_coding	chr1	2.04334	1.55316	5.27489	0.0216352	0.999947
ENSG00000006327	TNFRSF12A	protein_coding	chr16	2.00687	1.58839	4.99461	0.0254263	0.999947
ENSG00000241231	ENSG00000241231	lncRNA	chr3	-1.95375	1.48366	5.48012	0.019234	0.999947
ENSG00000150893	FREM2	protein_coding	chr13	-1.94987	1.50985	4.59665	0.0320345	0.999947
ENSG00000133110	POSTN	protein_coding	chr13	-1.94335	0.107369	5.2998	0.0213279	0.999947
ENSG00000287743	ENSG00000287743	lncRNA	chr1	-1.90662	0.0487089	5.03542	0.0248341	0.999947
ENSG00000187688	TRPV2	protein_coding	chr17	-1.89241	3.14411	9.55912	0.00198958	0.999947
ENSG00000142627	EPHA2	protein_coding	chr1	1.87436	2.36702	4.24	0.0394822	0.999947
ENSG00000147432	CHRNB3	protein_coding	chr8	1.83969	0.115432	4.94907	0.0261047	0.999947
ENSG00000123500	COL10A1	protein_coding	chr6	-1.82866	0.184497	5.35148	0.0207047	0.999947
ENSG00000176076	KCNE5	protein_coding	chrX	-1.81547	0.448811	7.85951	0.00505541	0.999947
ENSG00000011422	PLAUR	protein_coding	chr19	1.79848	1.59838	4.39738	0.0359941	0.999947
ENSG00000106211	HSPB1	protein_coding	chr7	1.79765	7.83031	5.61849	0.0177719	0.999947
ENSG00000102854	MSLN	protein_coding	chr16	1.77201	-0.277868	6.15019	0.0131398	0.999947
ENSG00000143226	FCGR2A	protein_coding	chr1	1.73819	0.536818	6.05832	0.0138409	0.999947
ENSG00000270681	ENSG00000270681	lncRNA	chr4	-1.69945	0.306184	6.18897	0.0128549	0.999947
ENSG00000159251	ACTC1	protein_coding	chr15	-1.68871	2.65526	5.88027	0.0153114	0.999947
ENSG00000140678	ITGAX	protein_coding	chr16	1.65255	1.79943	4.39159	0.0361167	0.999947
ENSG00000179593	ALOX15B	protein_coding	chr17	-1.5898	0.712591	5.07858	0.0242231	0.999947
ENSG00000237505	PKN2-AS1	lncRNA	chr1	1.58541	0.323014	11.1445	0.000842792	0.999947
ENSG00000226725	PABPC1L2B-AS1	lncRNA	chrX	1.58137	2.31301	7.78816	0.00525898	0.999947
ENSG00000132357	CARD6	protein_coding	chr5	1.57769	0.358872	9.28985	0.00230427	0.999947
ENSG00000273976	GOLGA6L1	protein_coding	chr15	1.55719	0.742847	4.28958	0.0383466	0.999947
ENSG00000276791	ENSG00000276791	lncRNA	chr16	1.55283	1.60758	4.35554	0.0368889	0.999947
ENSG00000197471	SPN	protein_coding	chr16	1.50422	0.784736	5.32541	0.0210166	0.999947
ENSG00000160883	HK3	protein_coding	chr5	-1.49926	0.0223085	4.99178	0.0254679	0.999947
ENSG00000130592	LSP1	protein_coding	chr11	1.46487	1.07513	4.19155	0.0406259	0.999947
ENSG00000241860	ENSG00000241860	lncRNA	chr1	-1.44908	3.18765	5.11463	0.0237249	0.999947
ENSG00000162772	ATF3	protein_coding	chr1	1.43902	4.02985	3.96647	0.0464151	0.999947
ENSG00000288075	ENSG00000288075	lncRNA	chr4	1.43334	2.56671	6.5924	0.0102415	0.999947
ENSG00000289415	ENSG00000289415	lncRNA	chr16	1.43092	-0.131792	5.18191	0.0228232	0.999947
ENSG00000183760	ACP7	protein_coding	chr19	1.41112	0.0996936	6.38702	0.0114958	0.999947
ENSG00000273027	ENSG00000273027	lncRNA	chr21	-1.40518	0.313112	6.49976	0.0107889	0.999947
ENSG00000232110	ENSG00000232110	lncRNA	chr10	1.4018	0.0700574	5.57086	0.0182618	0.999947
ENSG00000163823	CCR1	protein_coding	chr3	1.39576	-0.152721	4.43639	0.0351806	0.999947
ENSG00000250742	LINC02381	lncRNA	chr12	1.39087	-0.330016	5.30653	0.0212456	0.999947
ENSG00000215458	AATBC	lncRNA	chr21	1.37843	0.402032	5.45199	0.019546	0.999947
ENSG00000196167	COLCA1	lncRNA	chr11	-1.37517	0.575443	7.47411	0.00625927	0.999947
ENSG00000283033	ENSG00000283033	lncRNA	chr17	-1.37316	0.619139	4.46053	0.0346867	0.999947
ENSG00000172183	ISG20	protein_coding	chr15	1.37262	1.97786	8.12689	0.00436136	0.999947
ENSG00000271503	CCL5	protein_coding	chr17	1.36957	0.38434	4.67734	0.0305631	0.999947
ENSG00000121577	POPDC2	protein_coding	chr3	-1.367	-0.0830265	4.33531	0.0373296	0.999947
ENSG00000189238	LINC00943	lncRNA	chr12	-1.36551	0.10294	4.57588	0.0324252	0.999947
ENSG00000270074	ENSG00000270074	lncRNA	chr8	-1.36237	1.81849	4.44432	0.0350176	0.999947
ENSG00000254921	ENSG00000254921	lncRNA	chr11	1.33956	-0.183661	6.43232	0.0112062	0.999947
ENSG00000129354	AP1M2	protein_coding	chr19	-1.31967	-0.160438	4.2851	0.0384479	0.999947
ENSG00000280136	ENSG00000280136	lncRNA	chr17	-1.31162	1.31569	5.22825	0.0222228	0.999947
ENSG00000226717	PTPRD-DT	lncRNA	chr9	-1.2943	0.428297	5.3987	0.0201517	0.999947
ENSG00000168589	DYNLRB2	protein_coding	chr16	-1.29325	0.20273	7.06895	0.00784313	0.999947
ENSG00000187773	DIPK1C	protein_coding	chr18	-1.29229	3.69796	4.01813	0.0450135	0.999947
ENSG00000231963	ENSG00000231963	lncRNA	chrX	1.26723	2.51794	5.34936	0.0207299	0.999947
ENSG00000197279	ZNF165	protein_coding	chr6	-1.26304	0.219113	7.95541	0.00479438	0.999947
ENSG00000125347	IRF1	protein_coding	chr5	1.26215	2.14146	6.03114	0.0140557	0.999947
ENSG00000267868	ENSG00000267868	lncRNA	chr13	-1.26207	0.385245	6.01591	0.0141774	0.999947
ENSG00000117594	HSD11B1	protein_coding	chr1	1.24061	2.11258	3.95373	0.0467675	0.999947
ENSG00000153064	BANK1	protein_coding	chr4	-1.20816	0.0764806	4.12994	0.0421309	0.999947
ENSG00000157399	ARSL	protein_coding	chrX	-1.20345	1.36972	7.23853	0.00713555	0.999947
ENSG00000186517	ARHGAP30	protein_coding	chr1	1.20146	1.04394	7.19975	0.00729136	0.999947
ENSG00000271918	ENSG00000271918	lncRNA	chr5	1.18916	0.00137755	4.25013	0.0392474	0.999947
ENSG00000242242	NECTIN3-AS1	lncRNA	chr3	-1.18584	0.98584	7.44821	0.00634995	0.999947
ENSG00000182362	YBEY	protein_coding	chr21	1.17722	2.99265	13.4472	0.000245369	0.999947
ENSG00000095932	SMIM24	protein_coding	chr19	-1.17262	2.77248	4.6544	0.0309741	0.999947
ENSG00000122861	PLAU	protein_coding	chr10	1.15755	0.319724	3.84724	0.049828	0.999947
ENSG00000238164	TNFRSF14-AS1	lncRNA	chr1	-1.15381	-0.284474	5.82069	0.0158387	0.999947
ENSG00000285756	ENSG00000285756	lncRNA	chrX	1.15202	4.49124	6.55971	0.0104313	0.999947
ENSG00000101203	COL20A1	protein_coding	chr20	-1.13752	3.52843	4.6185	0.0316289	0.999947
ENSG00000187800	PEAR1	protein_coding	chr1	1.12689	2.15043	4.0926	0.0430714	0.999947
ENSG00000110448	CD5	protein_coding	chr11	-1.11791	-0.377776	4.10515	0.0427529	0.999947
ENSG00000272323	TTC23L-AS1	lncRNA	chr5	-1.11409	0.176652	4.79645	0.0285184	0.999947
ENSG00000087074	PPP1R15A	protein_coding	chr19	1.11354	6.4176	4.08058	0.0433788	0.999947
ENSG00000173559	NABP1	protein_coding	chr2	1.10961	1.02973	6.12249	0.0133473	0.999947
ENSG00000125510	OPRL1	protein_coding	chr20	-1.10025	1.52491	4.15732	0.0414548	0.999947
ENSG00000237742	HEY2-AS1	lncRNA	chr6	-1.10016	-0.259695	4.03625	0.0445326	0.999947
ENSG00000167711	SERPINF2	protein_coding	chr17	-1.09853	0.334498	4.67826	0.0305467	0.999947
ENSG00000140795	MYLK3	protein_coding	chr16	-1.09788	2.1361	8.00349	0.00466874	0.999947
ENSG00000163191	S100A11	protein_coding	chr1	1.09333	3.25887	3.87049	0.0491421	0.999947
ENSG00000273080	ENSG00000273080	lncRNA	chr2	-1.08787	0.0693629	4.96943	0.0257991	0.999947
ENSG00000130433	CACNG6	protein_coding	chr19	-1.07191	0.136332	4.58923	0.0321734	0.999947
ENSG00000268218	ENSG00000268218	lncRNA	chr16	1.06816	-0.0357872	3.89678	0.0483787	0.999947
ENSG00000183763	TRAIP	protein_coding	chr3	-1.06776	0.40877	4.50502	0.0337955	0.999947
ENSG00000261572	ENSG00000261572	lncRNA	chr3	-1.0658	0.797942	4.40902	0.0357494	0.999947
ENSG00000028137	TNFRSF1B	protein_coding	chr1	1.06134	3.17089	4.2436	0.0393984	0.999947
ENSG00000157150	TIMP4	protein_coding	chr3	-1.05406	1.30782	6.55203	0.0104764	0.999947
ENSG00000289858	ENSG00000289858	lncRNA	chr22	-1.04663	-0.151815	3.84496	0.0498957	0.999947
ENSG00000125931	CITED1	protein_coding	chrX	-1.04331	1.05229	5.70105	0.0169547	0.999947
ENSG00000183960	KCNH8	protein_coding	chr3	1.04023	0.687753	4.62609	0.0314892	0.999947
ENSG00000224383	PRR29	protein_coding	chr17	1.03946	2.21009	8.62029	0.0033244	0.999947
ENSG00000164867	NOS3	protein_coding	chr7	1.03903	3.05299	4.33617	0.0373108	0.999947
ENSG00000170458	CD14	protein_coding	chr5	1.03618	3.08945	4.47193	0.0344561	0.999947
ENSG00000111404	RERGL	protein_coding	chr12	-1.03371	1.87944	7.94473	0.00482276	0.999947
ENSG00000196415	PRTN3	protein_coding	chr19	-1.0282	2.48936	4.08662	0.0432239	0.999947
ENSG00000101447	FAM83D	protein_coding	chr20	-1.02603	0.329353	5.12519	0.023581	0.999947
ENSG00000198604	BAZ1A	protein_coding	chr14	1.02444	1.21316	4.35125	0.0369817	0.999947
ENSG00000162614	NEXN	protein_coding	chr1	-1.0233	0.755451	3.95306	0.0467862	0.999947
ENSG00000272092	ENSG00000272092	lncRNA	chr8	-1.01354	-0.110172	6.21396	0.0126747	0.999947
ENSG00000281106	TMEM272	protein_coding	chr13	-1.01177	-0.111918	3.92612	0.0475415	0.999947
ENSG00000155657	TTN	protein_coding	chr2	-1.01001	2.51674	6.65033	0.00991372	0.999947
ENSG00000091879	ANGPT2	protein_coding	chr8	1.00614	1.1859	4.47284	0.0344377	0.999947
ENSG00000164023	SGMS2	protein_coding	chr4	0.999009	0.368989	4.25597	0.0391127	0.999947
ENSG00000261794	GOLGA8H	protein_coding	chr15	-0.998952	0.383449	5.55351	0.0184437	0.999947
ENSG00000251365	LINC02236	lncRNA	chr5	-0.993722	0.541908	4.19832	0.0404641	0.999947
ENSG00000280670	CCDC163	protein_coding	chr1	-0.992164	2.39391	3.8892	0.0485975	0.999947
ENSG00000125753	VASP	protein_coding	chr19	0.983563	3.61402	5.28988	0.0214497	0.999947
ENSG00000286331	ENSG00000286331	lncRNA	chr5	0.972833	0.880441	4.64953	0.0310621	0.999947
ENSG00000136010	ALDH1L2	protein_coding	chr12	0.963642	2.13011	4.74823	0.0293284	0.999947
ENSG00000198554	WDHD1	protein_coding	chr14	-0.955402	1.54463	7.36706	0.00664295	0.999947
ENSG00000184047	DIABLO	protein_coding	chr12	0.947843	0.763228	4.98833	0.0255188	0.999947
ENSG00000136371	MTHFS	protein_coding	chr15	0.943025	0.45616	4.67024	0.0306897	0.999947
ENSG00000234028	EIF2AK3-DT	lncRNA	chr2	-0.940493	-0.0837875	4.60584	0.0318632	0.999947
ENSG00000234807	LINC01135	lncRNA	chr1	-0.925952	1.08916	6.74351	0.00940892	0.999947
ENSG00000173991	TCAP	protein_coding	chr17	-0.925135	1.73417	5.37519	0.0204251	0.999947
ENSG00000185507	IRF7	protein_coding	chr11	0.910473	2.55381	5.84748	0.0155994	0.999947
ENSG00000122367	LDB3	protein_coding	chr10	-0.909277	2.68594	6.0837	0.0136435	0.999947
ENSG00000272479	ENSG00000272479	lncRNA	chr8	-0.906767	0.828145	4.03363	0.0446018	0.999947
ENSG00000214491	SEC14L6	protein_coding	chr22	-0.904178	2.12507	5.07485	0.0242753	0.999947
ENSG00000196418	ZNF124	protein_coding	chr1	-0.899347	1.15375	4.199	0.0404477	0.999947
ENSG00000285967	NIPBL-DT	lncRNA	chr5	-0.890323	4.66946	4.95684	0.0259877	0.999947
ENSG00000064932	SBNO2	protein_coding	chr19	0.882713	3.83293	5.11107	0.0237737	0.999947
ENSG00000043462	LCP2	protein_coding	chr5	0.882471	2.79088	6.13592	0.0132462	0.999947
ENSG00000129667	RHBDF2	protein_coding	chr17	0.88088	2.09841	4.28766	0.03839	0.999947
ENSG00000287814	ENSG00000287814	lncRNA	chr5	-0.873614	0.127825	3.8456	0.0498768	0.999947
ENSG00000181408	UTS2R	protein_coding	chr17	-0.857682	1.93999	4.36831	0.0366134	0.999947
ENSG00000287844	ENSG00000287844	lncRNA	chr8	0.852727	1.16472	3.91369	0.0478942	0.999947
ENSG00000075131	TIPIN	protein_coding	chr15	-0.832487	1.45258	7.32779	0.00678965	0.999947
ENSG00000289207	ENSG00000289207	lncRNA	chr14	-0.813623	1.45581	5.50155	0.0189997	0.999947
ENSG00000267121	FMNL1-DT	lncRNA	chr17	0.806679	1.6585	5.55603	0.0184171	0.999947
ENSG00000113248	PCDHB15	protein_coding	chr5	-0.800734	1.89829	5.54405	0.0185436	0.999947
ENSG00000160223	ICOSLG	protein_coding	chr21	0.78197	3.73884	4.02582	0.0448088	0.999947
ENSG00000142910	TINAGL1	protein_coding	chr1	0.780496	3.91793	4.15494	0.0415132	0.999947
ENSG00000134853	PDGFRA	protein_coding	chr4	-0.778039	4.60266	4.04016	0.0444297	0.999947
ENSG00000177663	IL17RA	protein_coding	chr22	-0.761761	3.61865	10.2771	0.00134693	0.999947
ENSG00000198732	SMOC1	protein_coding	chr14	-0.761224	4.77615	6.07115	0.0137407	0.999947
ENSG00000141540	TTYH2	protein_coding	chr17	-0.751578	4.69044	4.00731	0.0453034	0.999947
ENSG00000235092	ID2-AS1	lncRNA	chr2	-0.750251	3.19505	4.25876	0.0390485	0.999947
ENSG00000165810	BTNL9	protein_coding	chr5	0.744996	3.14738	5.44386	0.0196373	0.999947
ENSG00000204390	HSPA1L	protein_coding	chr6	0.73719	2.38225	4.54451	0.0330245	0.999947
ENSG00000132510	KDM6B	protein_coding	chr17	0.729366	4.83185	4.66004	0.0308724	0.999947
ENSG00000105287	PRKD2	protein_coding	chr19	0.714869	3.22174	4.39177	0.0361127	0.999947
ENSG00000263878	DLGAP1-AS4	lncRNA	chr18	-0.700803	3.97484	3.9925	0.0457032	0.999947
ENSG00000177606	JUN	protein_coding	chr1	0.689704	7.89138	4.5074	0.0337484	0.999947
ENSG00000151117	TMEM86A	protein_coding	chr11	-0.688271	2.4674	4.55016	0.0329156	0.999947
ENSG00000269918	ENSG00000269918	lncRNA	chr8	-0.682256	2.01514	4.67765	0.0305575	0.999947
ENSG00000196151	WDSUB1	protein_coding	chr2	0.681138	2.62943	6.93126	0.00847018	0.999947
ENSG00000141524	TMC6	protein_coding	chr17	0.673238	4.01601	5.69052	0.0170568	0.999947
ENSG00000259877	ZNF778-DT	lncRNA	chr16	-0.671583	2.27683	5.58293	0.0181364	0.999947
ENSG00000114805	PLCH1	protein_coding	chr3	0.669982	4.51884	4.16098	0.0413653	0.999947
ENSG00000100577	GSTZ1	protein_coding	chr14	-0.659064	3.32724	5.85961	0.0154923	0.999947
ENSG00000091664	SLC17A6	protein_coding	chr11	0.658725	3.6053	4.10999	0.0426305	0.999947
ENSG00000114395	CYB561D2	protein_coding	chr3	-0.639936	2.34387	5.32409	0.0210326	0.999947
ENSG00000130702	LAMA5	protein_coding	chr20	0.629933	4.79919	4.86619	0.0273879	0.999947
ENSG00000185215	TNFAIP2	protein_coding	chr14	0.6269	3.95754	6.71108	0.00958154	0.999947
ENSG00000278535	DHRS11	protein_coding	chr17	-0.624672	5.04503	5.49656	0.0190539	0.999947
ENSG00000159314	ARHGAP27	protein_coding	chr17	0.620967	2.8606	4.82482	0.0280528	0.999947
ENSG00000118961	LDAH	protein_coding	chr2	-0.616307	2.67603	3.85064	0.0497269	0.999947
ENSG00000214941	ZSWIM7	protein_coding	chr17	0.613575	4.34748	6.03926	0.0139912	0.999947
ENSG00000171488	LRRC8C	protein_coding	chr1	0.589398	3.89762	5.92956	0.014889	0.999947
ENSG00000134905	CARS2	protein_coding	chr13	0.58256	4.61687	3.92492	0.0475756	0.999947
ENSG00000109320	NFKB1	protein_coding	chr4	0.581398	3.19018	4.24572	0.0393495	0.999947
