# Supplementary material for: A human stem cell-derived neuronal model of morphine exposure reflects brain dysregulation in opioid use disorder: Transcriptomic and epigenetic characterization of postmortem-derived iPSC neurons
Source: Front Psychiatry. 2023 Feb 16;14:1070556. doi: 10.3389/fpsyt.2023.1070556 (PMC9978009; doi:10.3389/fpsyt.2023.1070556)
Supplement: Supplementary file 9 [file Table_9.XLSX]

## Sheet: 10uM_Cocaine_vs_Ctrl_Nom_Sumsta
Supplementary Table 9: Differentially expressed genes in 10uM Cocaine-treated neurons
GeneID	GeneSymbol	GeneBiotype	logFC	logCPM	LR	PValue	FDR
ENSG00000171848	RRM2	protein_coding	-0.583054	6.54798	26.4244	2.74055e-07	0.00438296
ENSG00000091986	CCDC80	protein_coding	-0.739882	5.05998	24.5514	7.23535e-07	0.00486826
ENSG00000182010	RTKN2	protein_coding	-0.701083	5.14392	24.103	9.13198e-07	0.00486826
ENSG00000170421	KRT8	protein_coding	-1.28812	2.98387	22.1517	2.51934e-06	0.00738087
ENSG00000003137	CYP26B1	protein_coding	0.892745	4.07666	21.284	3.96029e-06	0.00904812
ENSG00000121905	HPCA	protein_coding	0.887515	4.05594	20.989	4.61925e-06	0.00923446
ENSG00000135519	KCNH3	protein_coding	1.44669	2.3155	19.6844	9.1344e-06	0.0162318
ENSG00000123219	CENPK	protein_coding	-0.850577	3.93994	18.403	1.78775e-05	0.0222534
ENSG00000171798	KNDC1	protein_coding	0.59674	5.28512	18.7566	1.4851e-05	0.0222534
ENSG00000146670	CDCA5	protein_coding	-0.593998	5.25885	18.3806	1.80888e-05	0.0222534
ENSG00000178217	SH2D4B	protein_coding	3.41843	-0.363423	18.0824	2.11547e-05	0.0241662
ENSG00000100300	TSPO	protein_coding	0.608751	5.12508	17.8003	2.4534e-05	0.0261581
ENSG00000166863	TAC3	protein_coding	0.633942	5.02527	16.9112	3.91699e-05	0.0348025
ENSG00000254966	AC103974.1	lncRNA	3.19244	-0.420482	16.7612	4.23923e-05	0.035418
ENSG00000108370	RGS9	protein_coding	0.957702	3.30618	16.5854	4.65065e-05	0.035418
ENSG00000189060	H1-0	protein_coding	0.613025	4.98902	16.3198	5.35007e-05	0.0388926
ENSG00000125895	TMEM74B	protein_coding	1.12099	2.76025	15.9017	6.67195e-05	0.040796
ENSG00000111247	RAD51AP1	protein_coding	-0.798891	3.89721	16.1308	5.91141e-05	0.040796
ENSG00000002933	TMEM176A	protein_coding	6.28753	-1.43651	15.1941	9.70065e-05	0.0529697
ENSG00000120156	TEK	protein_coding	-3.05556	-0.200501	14.9422	0.000110857	0.0554045
ENSG00000279345	Z98885.3	lncRNA	-3.12528	-0.586022	14.4326	0.000145264	0.0677679
ENSG00000071539	TRIP13	protein_coding	-0.587842	4.83551	14.3936	0.000148307	0.0677679
ENSG00000196091	MYBPC1	protein_coding	2.91191	-0.476115	14.2276	0.000161974	0.0700123
ENSG00000275180	AC048341.2	lncRNA	-2.85477	-0.331073	13.762	0.000207488	0.0809355
ENSG00000143119	CD53	protein_coding	-6.05182	-1.60127	13.652	0.00022001	0.0818284
ENSG00000008118	CAMK1G	protein_coding	0.757432	3.74069	13.5251	0.000235388	0.0840337
ENSG00000198133	TMEM229B	protein_coding	0.600588	4.65147	13.5167	0.000236448	0.0840337
ENSG00000115155	OTOF	protein_coding	2.29184	0.338761	13.2948	0.000266139	0.0858401
ENSG00000089558	KCNH4	protein_coding	1.23544	2.11443	13.4154	0.000249569	0.0858401
ENSG00000131094	C1QL1	protein_coding	0.681162	4.11385	13.2792	0.000268368	0.0858401
ENSG00000101445	PPP1R16B	protein_coding	0.872577	3.33376	13.232	0.00027521	0.0863025
ENSG00000105048	TNNT1	protein_coding	0.843209	3.39397	13.1914	0.000281243	0.0864983
ENSG00000287555	AC023424.2	lncRNA	3.18255	-0.88816	12.8244	0.000342125	0.101326
ENSG00000286671	AC025253.2	lncRNA	-2.60871	-0.392692	12.7157	0.000362596	0.10448
ENSG00000142233	NTN5	protein_coding	1.91517	0.681921	12.2539	0.000464288	0.123166
ENSG00000135046	ANXA1	protein_coding	-0.680272	3.99471	12.232	0.000469776	0.123166
ENSG00000072182	ASIC4	protein_coding	0.784681	3.43268	12.0228	0.000525543	0.131081
ENSG00000135740	SLC9A5	protein_coding	0.962616	2.69644	11.9178	0.000556013	0.131429
ENSG00000143847	PPFIA4	protein_coding	0.853989	3.14515	11.9084	0.000558818	0.131429
ENSG00000073670	ADAM11	protein_coding	0.729594	3.70526	11.9506	0.000546297	0.131429
ENSG00000143416	SELENBP1	protein_coding	0.615034	4.23621	11.7801	0.000598674	0.134853
ENSG00000287236	Z73420.2	lncRNA	2.38606	-0.169877	11.6304	0.000648825	0.141673
ENSG00000100314	CABP7	protein_coding	0.722905	4.22159	11.6113	0.000655523	0.141673
ENSG00000153157	SYCP2L	protein_coding	1.47586	1.41529	11.5449	0.000679351	0.143158
ENSG00000116661	FBXO2	protein_coding	0.771987	3.38351	11.3916	0.000737757	0.149672
ENSG00000117280	RAB29	protein_coding	0.702271	3.72782	11.3877	0.000739331	0.149672
ENSG00000213316	LTC4S	protein_coding	-1.73448	0.812619	11.2887	0.0007798	0.15308
ENSG00000132561	MATN2	protein_coding	-0.60717	4.21563	11.2304	0.000804686	0.155052
ENSG00000158806	NPM2	protein_coding	1.25975	1.77017	11.0702	0.000877242	0.158873
ENSG00000130829	DUSP9	protein_coding	1.23767	1.85874	11.1016	0.000862513	0.158873
ENSG00000231754	AL512380.1	lncRNA	1.78724	0.782237	10.905	0.000959028	0.16338
ENSG00000126583	PRKCG	protein_coding	0.581529	4.29563	10.9002	0.00096155	0.16338
ENSG00000279700	AC131212.2	TEC	-2.76834	-0.925501	10.7576	0.00103852	0.164181
ENSG00000254995	STX16-NPEPL1	protein_coding	1.00041	2.48742	10.7635	0.00103522	0.164181
ENSG00000267886	AC074135.1	lncRNA	-0.970799	2.54413	10.7351	0.0010512	0.164181
ENSG00000277186	AC131212.1	lncRNA	2.73258	-0.891466	10.6157	0.00112129	0.169178
ENSG00000261120	AL133299.1	lncRNA	2.48331	-0.551006	10.6351	0.00110961	0.169178
ENSG00000163520	FBLN2	protein_coding	0.619405	4.05635	10.6326	0.00111114	0.169178
ENSG00000164142	FAM160A1	protein_coding	-1.80981	0.666581	10.4374	0.00123486	0.179537
ENSG00000178295	GEN1	protein_coding	-0.583119	4.2201	10.4439	0.00123053	0.179537
ENSG00000167964	RAB26	protein_coding	0.677715	3.92013	10.3529	0.00129273	0.182961
ENSG00000212123	PRR22	protein_coding	1.77362	0.620064	10.2795	0.00134515	0.18707
ENSG00000106341	PPP1R17	protein_coding	0.594042	4.10017	10.169	0.00142819	0.196905
ENSG00000285219	HULC	lncRNA	1.09237	2.01741	10.0516	0.00152214	0.201613
ENSG00000270953	AC007938.3	lncRNA	-0.622961	4.00629	10.0477	0.00152537	0.201613
ENSG00000149564	ESAM	protein_coding	1.8666	0.706397	9.88627	0.00166517	0.210107
ENSG00000182575	NXPH3	protein_coding	1.09966	1.96896	9.82398	0.00172252	0.210292
ENSG00000196639	HRH1	protein_coding	1.47003	1.14381	9.75724	0.00178617	0.213505
ENSG00000234084	AL049552.1	lncRNA	2.42136	-0.728984	9.70258	0.0018401	0.215988
ENSG00000258701	LINC00638	lncRNA	-1.93763	0.346943	9.7017	0.00184097	0.215988
ENSG00000171320	ESCO2	protein_coding	-0.647864	3.70449	9.69251	0.00185021	0.215988
ENSG00000250155	AC008957.1	lncRNA	-2.52762	-0.768747	9.49724	0.00205781	0.227119
ENSG00000264520	AC005154.4	lncRNA	-2.42893	-0.759129	9.40135	0.00216825	0.227119
ENSG00000224843	LINC00240	lncRNA	2.2409	-0.436744	9.43993	0.00212312	0.227119
ENSG00000286529	AC090398.2	lncRNA	-2.18316	-0.360525	9.383	0.00219007	0.227119
ENSG00000077274	CAPN6	protein_coding	1.61134	0.788689	9.42293	0.00214289	0.227119
ENSG00000146674	IGFBP3	protein_coding	-0.926312	2.53899	9.37372	0.00220118	0.227119
ENSG00000181513	ACBD4	protein_coding	0.763356	3.1453	9.37891	0.00219496	0.227119
ENSG00000186417	GLDN	protein_coding	2.20497	-0.496572	9.33505	0.00224812	0.22844
ENSG00000280927	CTBP1-AS	lncRNA	1.83793	0.434335	9.25035	0.00235451	0.233534
ENSG00000165490	DDIAS	protein_coding	-0.671855	3.49938	9.23423	0.00237532	0.233534
ENSG00000103269	RHBDL1	protein_coding	0.902872	2.50397	9.20313	0.00241601	0.235606
ENSG00000286482	AL117344.2	lncRNA	-1.89607	0.202604	9.18788	0.00243623	0.236137
ENSG00000172554	SNTG2	protein_coding	1.8826	0.216175	9.11203	0.00253934	0.238892
ENSG00000140470	ADAMTS17	protein_coding	-1.07768	1.89522	9.10034	0.00255562	0.239017
ENSG00000287032	AC018647.3	lncRNA	-2.61582	-0.869682	8.95963	0.00276011	0.241216
ENSG00000228031	AC078842.1	lncRNA	2.48905	-0.852099	9.00505	0.00269235	0.241216
ENSG00000126803	HSPA2	protein_coding	1.77968	0.346702	9.02535	0.0026626	0.241216
ENSG00000104147	OIP5	protein_coding	-1.03065	2.05319	8.96272	0.00275544	0.241216
ENSG00000286311	AL034550.3	lncRNA	-0.893583	2.49497	9.00194	0.00269693	0.241216
ENSG00000171992	SYNPO	protein_coding	0.713321	3.27331	8.97359	0.0027391	0.241216
ENSG00000179921	GPBAR1	protein_coding	1.9954	-0.0951599	8.93172	0.00280261	0.242282
ENSG00000196990	FAM163B	protein_coding	1.09251	1.81069	8.88174	0.00288036	0.24503
ENSG00000265678	AC129510.1	lncRNA	1.90406	0.136076	8.79555	0.00301965	0.252219
ENSG00000102384	CENPI	protein_coding	-0.586998	3.87499	8.79512	0.00302037	0.252219
ENSG00000138119	MYOF	protein_coding	-0.814258	2.88202	8.74784	0.00309969	0.252925
ENSG00000228251	AC012442.1	lncRNA	-2.29842	-0.788664	8.70549	0.00317253	0.253372
ENSG00000224713	AC025165.1	lncRNA	1.99838	-0.248692	8.70657	0.00317065	0.253372
ENSG00000267260	AC020928.1	lncRNA	1.20419	1.50295	8.70021	0.00318173	0.253372
ENSG00000139292	LGR5	protein_coding	-0.838298	2.66592	8.69325	0.00319391	0.253372
ENSG00000239265	CLRN1-AS1	lncRNA	1.62194	0.603514	8.62455	0.00331662	0.255013
ENSG00000250067	YJEFN3	protein_coding	0.718697	3.24605	8.6281	0.00331017	0.255013
ENSG00000226237	GAS1RR	lncRNA	2.74466	-1.15797	8.575	0.00340811	0.255927
ENSG00000131914	LIN28A	protein_coding	-1.12084	1.82164	8.56865	0.00342	0.255927
ENSG00000267278	MAP3K14-AS1	lncRNA	0.830624	2.75286	8.57008	0.00341732	0.255927
ENSG00000175356	SCUBE2	protein_coding	-0.811763	2.73969	8.56625	0.00342452	0.255927
ENSG00000166603	MC4R	protein_coding	1.97922	-0.171996	8.54971	0.00345576	0.257061
ENSG00000167107	ACSF2	protein_coding	0.61841	3.63837	8.53736	0.0034793	0.257613
ENSG00000038295	TLL1	protein_coding	1.14454	1.62524	8.51073	0.00353059	0.259012
ENSG00000112419	PHACTR2	protein_coding	-0.972389	2.141	8.51679	0.00351885	0.259012
ENSG00000163975	MELTF	protein_coding	1.32518	1.18413	8.42402	0.00370296	0.263207
ENSG00000182040	USH1G	protein_coding	2.47381	-1.03883	8.28518	0.00399699	0.273179
ENSG00000267121	AC008105.3	lncRNA	1.77432	0.209272	8.29054	0.00398521	0.273179
ENSG00000010310	GIPR	protein_coding	0.720008	3.09961	8.29578	0.00397374	0.273179
ENSG00000178440	TIMM23B-AGAP6	protein_coding	1.96634	-0.253332	8.26063	0.00405141	0.275258
ENSG00000152348	ATG10	protein_coding	-0.682696	3.22948	8.11888	0.00438066	0.289504
ENSG00000280310	AC092437.1	TEC	1.75291	0.181243	8.01083	0.00464983	0.302001
ENSG00000129009	ISLR	protein_coding	0.914273	2.23428	8.00525	0.00466418	0.302001
ENSG00000164326	CARTPT	protein_coding	2.10722	-0.638069	7.96414	0.00477131	0.304014
ENSG00000147872	PLIN2	protein_coding	0.619824	3.51146	7.93542	0.00484764	0.306436
ENSG00000236861	BET1-AS1	lncRNA	-2.05545	-0.605622	7.91564	0.00490092	0.308584
ENSG00000227398	KIF9-AS1	lncRNA	0.659358	3.27383	7.85288	0.00507399	0.316986
ENSG00000062038	CDH3	protein_coding	0.706897	3.04519	7.84246	0.00510331	0.317577
ENSG00000277075	H2AC8	protein_coding	-0.858876	2.36129	7.78998	0.00525367	0.322033
ENSG00000169891	REPS2	protein_coding	0.728827	3.00671	7.78348	0.00527261	0.322033
ENSG00000172167	MTBP	protein_coding	-0.721635	2.94365	7.7718	0.00530681	0.322087
ENSG00000245293	CYP2U1-AS1	lncRNA	1.98348	-0.492483	7.71249	0.005484	0.326962
ENSG00000134321	RSAD2	protein_coding	-2.06275	-0.64243	7.64081	0.00570622	0.328272
ENSG00000227268	KLLN	protein_coding	-1.14977	1.4462	7.60109	0.00583332	0.332001
ENSG00000214814	FER1L6	protein_coding	-1.93952	-0.448972	7.5458	0.00601503	0.337538
ENSG00000145708	CRHBP	protein_coding	-1.26238	1.20495	7.44679	0.00635498	0.350014
ENSG00000171502	COL24A1	protein_coding	-1.08933	1.59224	7.44292	0.00636866	0.350014
ENSG00000266578	AP001025.1	lncRNA	2.83697	-1.29084	7.29549	0.00691278	0.350044
ENSG00000124215	CDH26	protein_coding	2.8076	-1.38883	7.34103	0.00673984	0.350044
ENSG00000197245	FAM110D	protein_coding	-2.23764	-0.923937	7.29456	0.00691639	0.350044
ENSG00000265690	AC074143.1	protein_coding	2.17486	-0.784075	7.30786	0.00686535	0.350044
ENSG00000180245	RRH	protein_coding	-1.69852	0.198116	7.34388	0.00672913	0.350044
ENSG00000115267	IFIH1	protein_coding	1.54859	0.501173	7.31489	0.00683857	0.350044
ENSG00000111799	COL12A1	protein_coding	-1.19666	1.66858	7.35754	0.00667821	0.350044
ENSG00000070886	EPHA8	protein_coding	0.886795	2.24108	7.30795	0.00686504	0.350044
ENSG00000167549	CORO6	protein_coding	0.780987	2.7703	7.43248	0.00640568	0.350044
ENSG00000285564	AL031121.2	lncRNA	2.0919	-0.619143	7.21421	0.00723286	0.353349
ENSG00000246273	SBF2-AS1	lncRNA	-2.04857	-0.658102	7.2443	0.00711264	0.353349
ENSG00000232445	EMSLR	lncRNA	1.43258	0.694924	7.23457	0.00715131	0.353349
ENSG00000167641	PPP1R14A	protein_coding	1.1654	1.33986	7.22264	0.00719896	0.353349
ENSG00000116032	GRIN3B	protein_coding	0.797875	2.48214	7.20529	0.00726891	0.353349
ENSG00000164161	HHIP	protein_coding	1.73972	0.039146	7.11778	0.0076323	0.361134
ENSG00000277715	AC079174.2	lncRNA	-1.46965	0.565059	7.10153	0.00770183	0.363349
ENSG00000171195	MUC7	protein_coding	2.79374	-1.17584	7.08151	0.00778834	0.365684
ENSG00000081052	COL4A4	protein_coding	-1.86658	-0.396788	7.04499	0.00794871	0.36741
ENSG00000284606	AC105233.4	lncRNA	-0.986218	1.75918	7.02939	0.00801825	0.367438
ENSG00000101945	SUV39H1	protein_coding	-0.617808	3.32335	6.99572	0.0081705	0.37138
ENSG00000252498	RNU6-1016P	snRNA	-2.00709	-0.790342	6.96986	0.00828942	0.371709
ENSG00000162670	BRINP3	protein_coding	0.617489	3.29027	6.96856	0.00829541	0.371709
ENSG00000276600	RAB7B	protein_coding	1.9394	-0.532798	6.96268	0.00832271	0.371802
ENSG00000174948	GPR149	protein_coding	1.67111	0.033427	6.94895	0.00838685	0.37351
ENSG00000231881	AL109615.2	lncRNA	1.72147	-0.127801	6.91865	0.00853014	0.375853
ENSG00000232838	PET117	protein_coding	1.50472	0.409575	6.9156	0.00854471	0.375853
ENSG00000132334	PTPRE	protein_coding	0.690082	2.90034	6.90866	0.0085779	0.375853
ENSG00000170681	CAVIN4	protein_coding	0.590267	3.45158	6.92272	0.00851075	0.375853
ENSG00000222020	HDAC4-AS1	lncRNA	2.61667	-1.33779	6.85308	0.00884888	0.381232
ENSG00000233922	LINC01694	lncRNA	1.58726	0.228962	6.83974	0.0089152	0.381232
ENSG00000152760	TCTEX1D1	protein_coding	-1.79226	-0.396639	6.76451	0.00929886	0.390141
ENSG00000233237	LINC00472	lncRNA	0.705713	2.83568	6.73103	0.00947497	0.391558
ENSG00000151967	SCHIP1	protein_coding	0.6092	3.27226	6.70647	0.00960638	0.392967
ENSG00000250360	AC008808.2	lncRNA	1.89346	-0.335806	6.63137	0.0100198	0.399571
ENSG00000279923	AC022417.1	TEC	1.73843	-0.226764	6.61884	0.0100905	0.399571
ENSG00000241316	SUCLG2-AS1	lncRNA	-1.59279	0.151328	6.61831	0.0100936	0.399571
ENSG00000116985	BMP8B	protein_coding	1.21037	1.06751	6.63199	0.0100163	0.399571
ENSG00000231789	PIK3CD-AS2	lncRNA	1.0391	1.61767	6.65689	0.00987731	0.399571
ENSG00000281376	ABALON	lncRNA	0.85212	2.22522	6.64599	0.00993793	0.399571
ENSG00000185304	RGPD2	protein_coding	-1.50413	1.03727	6.57693	0.0103309	0.403181
ENSG00000151376	ME3	protein_coding	-1.41854	0.583357	6.52076	0.0106622	0.413361
ENSG00000106686	SPATA6L	protein_coding	-1.25672	0.937403	6.51441	0.0107004	0.413361
ENSG00000273901	AC012313.9	lncRNA	2.48882	-1.1319	6.49015	0.0108474	0.417024
ENSG00000188266	HYKK	protein_coding	1.51602	0.329858	6.4712	0.0109636	0.418204
ENSG00000146054	TRIM7	protein_coding	1.30617	0.87703	6.46812	0.0109827	0.418204
ENSG00000164112	TMEM155	protein_coding	-2.21175	-0.940266	6.4474	0.0111115	0.418398
ENSG00000236858	AL008638.2	lncRNA	2.06122	-0.566446	6.43	0.0112209	0.418398
ENSG00000278532	AC026585.1	lncRNA	-1.93538	-0.632115	6.44927	0.0110998	0.418398
ENSG00000069943	PIGB	protein_coding	-0.775024	2.37598	6.45193	0.0110832	0.418398
ENSG00000140961	OSGIN1	protein_coding	-0.832426	2.35816	6.41284	0.0113298	0.420413
ENSG00000172000	ZNF556	protein_coding	1.78258	-0.523913	6.39955	0.0114149	0.422589
ENSG00000249679	AC106897.1	lncRNA	1.87577	-0.694176	6.36448	0.0116427	0.424151
ENSG00000269559	AC093677.2	lncRNA	-1.66825	-0.187809	6.34769	0.0117534	0.427211
ENSG00000286724	AL732509.1	lncRNA	-1.99157	-0.314044	6.31928	0.0119432	0.429928
ENSG00000274204	AL138689.1	lncRNA	-1.8641	-0.587901	6.26724	0.012299	0.43079
ENSG00000263731	AC145207.5	lncRNA	-0.660654	2.86845	6.27531	0.0122432	0.43079
ENSG00000111671	SPSB2	protein_coding	0.635952	3.01395	6.26569	0.0123098	0.43079
ENSG00000108465	CDK5RAP3	protein_coding	0.619901	3.11876	6.28296	0.0121904	0.43079
ENSG00000111644	ACRBP	protein_coding	-1.49944	0.272897	6.23973	0.0124915	0.432507
ENSG00000169174	PCSK9	protein_coding	-0.721759	2.69564	6.202	0.0127606	0.436675
ENSG00000118322	ATP10B	protein_coding	1.40105	0.90177	6.17377	0.0129658	0.437413
ENSG00000108961	RANGRF	protein_coding	1.39668	0.494353	6.18374	0.012893	0.437413
ENSG00000180071	ANKRD18A	protein_coding	-1.3115	0.69426	6.19244	0.0128297	0.437413
ENSG00000170236	USP50	protein_coding	1.96898	-0.678916	6.15073	0.0131358	0.438165
ENSG00000255423	EBLN2	protein_coding	1.54138	0.317693	6.14137	0.0132055	0.438165
ENSG00000255931	AP003108.1	lncRNA	1.53427	0.106485	6.14435	0.0131833	0.438165
ENSG00000102032	RENBP	protein_coding	0.706373	2.59435	6.13744	0.0132349	0.438232
ENSG00000185149	NPY2R	protein_coding	1.70143	-0.15622	6.12302	0.0133432	0.43849
ENSG00000167992	VWCE	protein_coding	-0.662924	2.8222	6.12298	0.0133435	0.43849
ENSG00000069696	DRD4	protein_coding	1.67157	-0.368168	6.09167	0.0135821	0.438974
ENSG00000286747	AL627095.2	lncRNA	1.35357	0.559888	6.09565	0.0135515	0.438974
ENSG00000120262	CCDC170	protein_coding	-1.29914	0.735796	6.09107	0.0135867	0.438974
ENSG00000155324	GRAMD2B	protein_coding	-1.46604	0.329853	6.07692	0.0136959	0.441611
ENSG00000172349	IL16	protein_coding	1.89453	-0.82181	6.06474	0.0137907	0.443772
ENSG00000100092	SH3BP1	protein_coding	0.740839	2.45689	6.05677	0.0138531	0.444884
ENSG00000273437	AC108673.3	lncRNA	1.50526	0.197702	6.0444	0.0139504	0.447113
ENSG00000187045	TMPRSS6	protein_coding	1.67792	-0.00391315	6.03913	0.0139922	0.447553
ENSG00000181577	C6orf223	protein_coding	-1.57142	0.0827647	6.02443	0.0141092	0.447572
ENSG00000131771	PPP1R1B	protein_coding	0.608709	3.22286	6.0041	0.0142726	0.447572
ENSG00000188916	INSYN2A	protein_coding	0.599157	3.30223	6.00152	0.0142936	0.447572
ENSG00000177807	KCNJ10	protein_coding	0.608477	3.1022	5.96464	0.0145956	0.450633
ENSG00000153714	LURAP1L	protein_coding	1.07728	1.26386	5.96028	0.0146318	0.450878
ENSG00000168350	DEGS2	protein_coding	1.56395	-0.0489696	5.92777	0.0149041	0.456125
ENSG00000062282	DGAT2	protein_coding	0.759025	2.30619	5.92635	0.0149161	0.456125
ENSG00000241962	AC079447.1	protein_coding	1.60154	-0.203349	5.91131	0.015044	0.458283
ENSG00000197497	ZNF665	protein_coding	0.801896	2.13354	5.90143	0.0151286	0.459111
ENSG00000232903	LINC01166	lncRNA	1.2844	0.672515	5.87532	0.0153546	0.461351
ENSG00000234917	AC098484.2	lncRNA	-1.8449	-0.752581	5.86142	0.0154763	0.46149
ENSG00000137857	DUOX1	protein_coding	0.636857	2.89601	5.865	0.0154448	0.46149
ENSG00000285230	RALY-AS1	lncRNA	-0.954596	1.58352	5.84014	0.0156646	0.463933
ENSG00000172771	EFCAB12	protein_coding	-0.779077	2.20102	5.83353	0.0157235	0.464817
ENSG00000269947	AC135178.6	lncRNA	-1.43271	0.359255	5.80693	0.0159631	0.467569
ENSG00000134115	CNTN6	protein_coding	-1.0377	1.32303	5.8192	0.0158521	0.467569
ENSG00000197696	NMB	protein_coding	0.702594	2.53007	5.80375	0.015992	0.467569
ENSG00000173013	CCDC96	protein_coding	-0.803946	2.13406	5.73767	0.0166048	0.477259
ENSG00000139547	RDH16	protein_coding	1.82453	-0.757743	5.68794	0.0170819	0.480145
ENSG00000189143	CLDN4	protein_coding	1.33788	0.471575	5.70008	0.0169641	0.480145
ENSG00000137628	DDX60	protein_coding	-1.12081	1.12519	5.70994	0.0168691	0.480145
ENSG00000144182	LIPT1	protein_coding	1.06725	1.23299	5.69651	0.0169987	0.480145
ENSG00000137501	SYTL2	protein_coding	-0.783224	2.22084	5.70604	0.0169067	0.480145
ENSG00000187838	PLSCR3	protein_coding	1.74403	-0.587614	5.67994	0.0171599	0.480719
ENSG00000205056	LINC02397	lncRNA	1.94374	-0.651155	5.6676	0.0172811	0.481493
ENSG00000169894	MUC3A	protein_coding	1.73817	-0.664982	5.67104	0.0172472	0.481493
ENSG00000157326	DHRS4	protein_coding	-1.12217	1.02147	5.62165	0.0177399	0.488321
ENSG00000007264	MATK	protein_coding	0.927213	1.73477	5.61663	0.0177908	0.488705
ENSG00000143578	CREB3L4	protein_coding	-0.636832	2.79503	5.61425	0.017815	0.488705
ENSG00000224376	AC017104.1	lncRNA	2.04801	-0.99568	5.6057	0.0179021	0.489154
ENSG00000238184	CD81-AS1	lncRNA	-1.54302	-0.1474	5.58222	0.0181437	0.48973
ENSG00000163393	SLC22A15	protein_coding	0.869606	1.81121	5.58933	0.0180702	0.48973
ENSG00000116819	TFAP2E	protein_coding	0.830427	1.9621	5.57624	0.0182058	0.48973
ENSG00000275437	AL121832.3	lncRNA	-1.76405	-0.789541	5.5637	0.0183366	0.489837
ENSG00000176092	CRYBG2	protein_coding	1.63045	-0.285798	5.56278	0.0183463	0.489837
ENSG00000150244	TRIM48	protein_coding	-1.36112	1.26886	5.56548	0.0183179	0.489837
ENSG00000232545	AC253536.3	lncRNA	-1.50047	0.110125	5.54965	0.0184844	0.49217
ENSG00000259172	AC023024.1	lncRNA	1.635	-0.494078	5.53989	0.0185878	0.493762
ENSG00000049247	UTS2	protein_coding	-1.60501	-0.12816	5.52988	0.0186944	0.493762
ENSG00000222011	FAM185A	protein_coding	0.692694	2.49951	5.51509	0.0188531	0.494384
ENSG00000183032	SLC25A21	protein_coding	-1.47495	0.0295766	5.51018	0.0189061	0.49487
ENSG00000265179	AP000894.2	lncRNA	1.62268	-0.0233132	5.49942	0.0190228	0.495716
ENSG00000150540	HNMT	protein_coding	-1.24714	0.668119	5.49552	0.0190653	0.495791
ENSG00000108932	SLC16A6	protein_coding	-0.836107	1.93558	5.46216	0.0194326	0.497574
ENSG00000179148	ALOXE3	protein_coding	1.17457	0.823624	5.45245	0.0195409	0.497581
ENSG00000132854	KANK4	protein_coding	-0.881815	1.77512	5.44745	0.0195969	0.497581
ENSG00000229582	AL358074.1	lncRNA	1.6234	-0.178849	5.44408	0.0196348	0.497653
ENSG00000223522	AC093690.1	lncRNA	-1.82292	-0.410005	5.43515	0.0197354	0.499372
ENSG00000147883	CDKN2B	protein_coding	0.95487	1.50818	5.43253	0.019765	0.499372
ENSG00000255224	AC109322.1	lncRNA	-0.983249	1.39163	5.42133	0.0198922	0.499428
ENSG00000143632	ACTA1	protein_coding	-1.49447	-0.0328962	5.40432	0.020087	0.501406
ENSG00000157992	KRTCAP3	protein_coding	1.29039	0.553947	5.39591	0.020184	0.502579
ENSG00000196218	RYR1	protein_coding	0.977991	1.44833	5.38438	0.0203178	0.503788
ENSG00000221843	C2orf16	protein_coding	-0.617474	2.86799	5.38547	0.0203051	0.503788
ENSG00000256742	KDM2B-DT	lncRNA	1.49091	-0.0943503	5.35666	0.0206432	0.506114
ENSG00000260260	SNHG19	lncRNA	0.690392	2.50198	5.36232	0.0205764	0.506114
ENSG00000187821	HELT	protein_coding	1.41296	0.398804	5.32918	0.0209712	0.509024
ENSG00000286606	AC097468.3	lncRNA	1.55853	-0.327073	5.31124	0.0211882	0.511473
ENSG00000260924	LINC01311	lncRNA	-1.5459	0.0147536	5.29952	0.0213314	0.511473
ENSG00000187634	SAMD11	protein_coding	-1.08254	1.07409	5.30474	0.0212675	0.511473
ENSG00000197191	CYSRT1	protein_coding	0.852094	1.8163	5.3001	0.0213242	0.511473
ENSG00000267707	AC015961.2	lncRNA	1.39956	0.232213	5.27089	0.0216849	0.517621
ENSG00000185885	IFITM1	protein_coding	0.766467	2.14182	5.27151	0.0216772	0.517621
ENSG00000261033	AC005730.2	lncRNA	-1.7544	-0.819057	5.25148	0.0219281	0.521535
ENSG00000099338	CATSPERG	protein_coding	0.6134	2.80966	5.24643	0.0219918	0.521832
ENSG00000279155	AC233300.1	TEC	-1.87068	-0.903359	5.17192	0.0229549	0.526519
ENSG00000255337	AP001830.1	lncRNA	1.68416	-0.616646	5.21657	0.0223726	0.526519
ENSG00000230658	KLHL7-DT	lncRNA	-1.53047	-0.167675	5.14979	0.0232491	0.526519
ENSG00000137463	MGARP	protein_coding	1.35244	0.261887	5.16009	0.0231118	0.526519
ENSG00000179846	NKPD1	protein_coding	1.16861	0.773862	5.17482	0.0229166	0.526519
ENSG00000171722	SPATA46	protein_coding	-1.16371	0.84029	5.17048	0.0229739	0.526519
ENSG00000224592	MIR3659HG	lncRNA	1.16148	0.795452	5.20469	0.0225261	0.526519
ENSG00000113555	PCDH12	protein_coding	0.845996	1.74396	5.19131	0.0227001	0.526519
ENSG00000260428	SCX	protein_coding	0.776689	2.04905	5.21774	0.0223576	0.526519
ENSG00000188610	FAM72B	protein_coding	-0.719845	2.27047	5.16435	0.023055	0.526519
ENSG00000275620	FLJ16779	lncRNA	0.659155	2.55039	5.17788	0.0228762	0.526519
ENSG00000187730	GABRD	protein_coding	1.09051	1.01557	5.13702	0.0234208	0.526612
ENSG00000229356	LRRC3-DT	lncRNA	1.50158	-0.228098	5.13242	0.0234829	0.526735
ENSG00000086205	FOLH1	protein_coding	0.906231	1.52328	5.11646	0.0236999	0.529463
ENSG00000162600	OMA1	protein_coding	-0.787564	1.95859	5.11617	0.0237038	0.529463
ENSG00000172738	TMEM217	protein_coding	-1.56914	-0.42614	5.07634	0.0242545	0.531768
ENSG00000251666	ZNF346-IT1	lncRNA	-1.54475	-0.137073	5.08478	0.0241368	0.531768
ENSG00000225805	DEFB131B	protein_coding	-1.54263	-0.375506	5.09952	0.0239325	0.531768
ENSG00000286018	AF129075.3	lncRNA	1.48335	-0.234484	5.08749	0.0240991	0.531768
ENSG00000245849	RAD51-AS1	lncRNA	0.682806	2.41366	5.09755	0.0239597	0.531768
ENSG00000230286	AC013472.1	lncRNA	1.11169	0.857314	5.04851	0.0246472	0.534847
ENSG00000162931	TRIM17	protein_coding	1.23888	0.55645	5.04583	0.0246853	0.534949
ENSG00000246528	AC079089.1	lncRNA	-0.687701	2.35776	5.04278	0.0247288	0.535166
ENSG00000286996	AC099332.2	lncRNA	-1.51824	-0.373926	5.01264	0.025163	0.53801
ENSG00000116176	TPSG1	protein_coding	-1.03043	1.1365	5.01627	0.0251102	0.53801
ENSG00000188672	RHCE	protein_coding	1.44354	-0.162539	4.98113	0.0256252	0.542814
ENSG00000126785	RHOJ	protein_coding	-0.602926	2.90688	4.98143	0.0256209	0.542814
ENSG00000107796	ACTA2	protein_coding	-0.626136	2.92867	4.9739	0.0257326	0.544366
ENSG00000101955	SRPX	protein_coding	-0.901058	1.52122	4.96478	0.0258686	0.545801
ENSG00000257086	AP001453.3	lncRNA	1.2497	0.436567	4.94937	0.0261002	0.547796
ENSG00000196139	AKR1C3	protein_coding	1.52384	-0.467979	4.93881	0.0262601	0.547832
ENSG00000183281	PLGLB1	protein_coding	1.50673	-0.340201	4.93374	0.0263373	0.547832
ENSG00000272078	AL139423.1	lncRNA	1.48503	-0.291373	4.92569	0.0264603	0.547832
ENSG00000226803	ZNF451-AS1	lncRNA	1.41159	0.105155	4.89633	0.0269138	0.547832
ENSG00000286330	AL353660.1	lncRNA	-1.27016	0.386824	4.89568	0.026924	0.547832
ENSG00000272944	AC079834.1	lncRNA	1.18015	0.655547	4.92833	0.0264199	0.547832
ENSG00000261150	EPPK1	protein_coding	-1.10636	0.866859	4.90322	0.0268067	0.547832
ENSG00000266313	AC026254.2	lncRNA	-1.10359	0.842563	4.9231	0.0265	0.547832
ENSG00000185015	CA13	protein_coding	0.96387	1.28264	4.89694	0.0269043	0.547832
ENSG00000253710	ALG11	protein_coding	0.632577	2.72778	4.94437	0.0261757	0.547832
ENSG00000258643	BCL2L2-PABPN1	protein_coding	-1.74808	-0.960895	4.88502	0.0270907	0.550522
ENSG00000169621	APLF	protein_coding	0.933272	1.35819	4.86609	0.0273896	0.553782
ENSG00000261242	AL136038.5	lncRNA	-1.5327	-0.401339	4.84055	0.027798	0.555912
ENSG00000121577	POPDC2	protein_coding	1.20949	0.501135	4.83828	0.0278346	0.555912
ENSG00000249362	LINC02488	lncRNA	0.763602	1.95875	4.83779	0.0278425	0.555912
ENSG00000174607	UGT8	protein_coding	-0.634817	2.61213	4.8394	0.0278166	0.555912
ENSG00000007171	NOS2	protein_coding	-0.819352	1.85761	4.81201	0.028262	0.561484
ENSG00000265313	LINC01476	lncRNA	1.76753	-0.65112	4.79477	0.0285463	0.563647
ENSG00000104361	NIPAL2	protein_coding	-1.6698	-0.536087	4.79259	0.0285823	0.563647
ENSG00000246889	AP000487.1	lncRNA	-1.19197	0.558168	4.76604	0.0290264	0.568925
ENSG00000255568	BRWD1-AS2	lncRNA	1.3354	0.106522	4.7502	0.0292948	0.569966
ENSG00000130775	THEMIS2	protein_coding	0.711365	2.17193	4.75224	0.0292601	0.569966
ENSG00000154237	LRRK1	protein_coding	1.28897	0.532046	4.74357	0.029408	0.571472
ENSG00000169918	OTUD7A	protein_coding	0.87228	1.54533	4.72363	0.0297509	0.57261
ENSG00000141013	GAS8	protein_coding	0.631435	2.52592	4.72601	0.0297097	0.57261
ENSG00000102878	HSF4	protein_coding	0.623168	2.66377	4.72078	0.0298003	0.57261
ENSG00000196357	ZNF565	protein_coding	0.635134	2.5167	4.70835	0.0300164	0.573539
ENSG00000237499	WAKMAR2	lncRNA	1.36762	0.0281802	4.7051	0.0300733	0.57394
ENSG00000142552	RCN3	protein_coding	0.662651	2.3887	4.702	0.0301275	0.57429
ENSG00000213996	TM6SF2	protein_coding	-1.5331	-0.553089	4.69799	0.0301978	0.574945
ENSG00000251136	AF117829.1	lncRNA	0.679729	2.30915	4.69452	0.0302589	0.575423
ENSG00000163354	DCST2	protein_coding	1.42834	-0.0271768	4.66518	0.0307802	0.578479
ENSG00000267710	EDDM13	protein_coding	-1.35334	0.0209368	4.65948	0.0308825	0.578479
ENSG00000263327	TAPT1-AS1	lncRNA	-1.28265	0.323319	4.67007	0.0306927	0.578479
ENSG00000169242	EFNA1	protein_coding	0.643699	2.5596	4.66293	0.0308206	0.578479
ENSG00000287110	AC112484.5	lncRNA	-1.07557	0.824582	4.65659	0.0309346	0.578639
ENSG00000179057	IGSF22	protein_coding	0.874094	1.47956	4.64563	0.0311326	0.58109
ENSG00000099866	MADCAM1	protein_coding	0.815696	1.78075	4.61872	0.0316249	0.581925
ENSG00000284959	AC007262.2	lncRNA	1.62247	-0.857008	4.57351	0.03247	0.58389
ENSG00000171119	NRTN	protein_coding	0.863431	1.60957	4.58557	0.0322423	0.58389
ENSG00000145198	VWA5B2	protein_coding	0.761932	1.90336	4.58579	0.032238	0.58389
ENSG00000214456	PLIN5	protein_coding	-0.739906	1.98032	4.58753	0.0322054	0.58389
ENSG00000277879	AL391988.1	lncRNA	-1.09969	0.768145	4.5685	0.032565	0.584207
ENSG00000181392	SYNE4	protein_coding	1.54488	-0.664947	4.55163	0.0328875	0.584845
ENSG00000196421	C20orf204	protein_coding	0.930966	1.29836	4.5473	0.0329707	0.584845
ENSG00000273014	AC018645.3	lncRNA	-1.09893	0.706017	4.54022	0.0331074	0.585706
ENSG00000119725	ZNF410	protein_coding	1.34152	0.199114	4.53465	0.0332153	0.586328
ENSG00000147485	PXDNL	protein_coding	1.30333	0.260092	4.52279	0.0334462	0.589102
ENSG00000285437	POLR2J3	protein_coding	-1.16213	0.592898	4.51766	0.0335467	0.589574
ENSG00000184451	CCR10	protein_coding	1.00394	1.03428	4.48854	0.0341229	0.592693
ENSG00000080573	COL5A3	protein_coding	-0.644415	2.74636	4.48662	0.0341612	0.592693
ENSG00000141337	ARSG	protein_coding	-0.59378	2.70926	4.48623	0.0341689	0.592693
ENSG00000173698	ADGRG2	protein_coding	-2.07077	-1.13369	4.4706	0.0344829	0.594471
ENSG00000214300	SPDYE3	protein_coding	-1.5299	-0.524107	4.47073	0.0344803	0.594471
ENSG00000261478	AC013391.3	lncRNA	-0.85224	1.56817	4.47156	0.0344635	0.594471
ENSG00000006016	CRLF1	protein_coding	0.661069	2.35365	4.46579	0.0345801	0.594471
ENSG00000226124	FTCDNL1	protein_coding	1.87498	-0.918282	4.4477	0.0349483	0.595366
ENSG00000276728	AC142472.1	lncRNA	1.30793	0.0582627	4.45496	0.0348	0.595366
ENSG00000112837	TBX18	protein_coding	-1.12532	0.615855	4.4494	0.0349134	0.595366
ENSG00000266094	RASSF5	protein_coding	0.644873	2.40671	4.45161	0.0348684	0.595366
ENSG00000102445	RUBCNL	protein_coding	1.13517	0.779338	4.4388	0.0351309	0.596385
ENSG00000177462	OR2T8	protein_coding	1.26535	0.193973	4.42256	0.0354667	0.597053
ENSG00000164093	PITX2	protein_coding	1.16057	0.644196	4.41992	0.0355218	0.597053
ENSG00000164185	ZNF474	protein_coding	1.14816	0.539907	4.42181	0.0354823	0.597053
ENSG00000090534	THPO	protein_coding	-1.56384	-0.787097	4.41453	0.0356342	0.598004
ENSG00000245156	AP001107.1	lncRNA	-1.86945	-0.975531	4.40924	0.0357448	0.599231
ENSG00000182183	SHISAL2A	protein_coding	-1.45052	-0.492928	4.38398	0.0362781	0.601485
ENSG00000148677	ANKRD1	protein_coding	-1.41853	-0.219134	4.38297	0.0362997	0.601485
ENSG00000259736	CRTC3-AS1	lncRNA	-1.38203	-0.275911	4.38619	0.0362311	0.601485
ENSG00000276071	AC074138.1	lncRNA	1.36714	-0.181166	4.38452	0.0362666	0.601485
ENSG00000226833	AC092164.1	lncRNA	-1.27246	0.17604	4.38873	0.0361773	0.601485
ENSG00000150636	CCDC102B	protein_coding	0.726733	1.98677	4.38357	0.0362868	0.601485
ENSG00000125378	BMP4	protein_coding	-0.628497	2.72726	4.37453	0.03648	0.602089
ENSG00000159708	LRRC36	protein_coding	1.72181	-0.804699	4.36578	0.0366677	0.602509
ENSG00000275389	AC068790.9	lncRNA	1.32163	0.146239	4.36351	0.0367166	0.602509
ENSG00000250056	LINC01018	lncRNA	1.30104	0.098022	4.35118	0.0369834	0.602978
ENSG00000259218	LINC00928	lncRNA	-1.13502	0.656797	4.34758	0.0370617	0.602978
ENSG00000172244	C5orf34	protein_coding	-0.699052	2.11584	4.35091	0.0369892	0.602978
ENSG00000076258	FMO4	protein_coding	-1.27248	0.221823	4.34583	0.0370997	0.602983
ENSG00000257522	AL133166.1	lncRNA	0.645618	2.33853	4.33688	0.0372951	0.603595
ENSG00000120903	CHRNA2	protein_coding	1.20493	0.513993	4.3311	0.037422	0.603925
ENSG00000273416	AL732292.2	lncRNA	1.16624	0.461737	4.31698	0.0377339	0.605942
ENSG00000287463	AC110620.2	lncRNA	-1.47076	-0.407944	4.30861	0.03792	0.608279
ENSG00000124602	UNC5CL	protein_coding	1.34267	-0.0572001	4.30048	0.0381016	0.609564
ENSG00000260743	AC007823.1	lncRNA	-1.29824	0.251114	4.29991	0.0381144	0.609564
ENSG00000238018	AC093110.1	lncRNA	1.67621	-0.567189	4.26737	0.0388509	0.60997
ENSG00000266236	NARF-IT1	lncRNA	1.40158	-0.376094	4.26968	0.0387982	0.60997
ENSG00000225335	AC016027.1	lncRNA	-1.31028	0.00184304	4.27105	0.038767	0.60997
ENSG00000253948	VPS13B-DT	lncRNA	0.920433	1.22084	4.28672	0.0384113	0.60997
ENSG00000150556	LYPD6B	protein_coding	-0.654257	2.75526	4.26678	0.0388644	0.60997
ENSG00000197487	GALP	protein_coding	1.26275	0.070783	4.25758	0.0390755	0.610249
ENSG00000205041	AC118344.1	lncRNA	-1.01114	0.884253	4.25603	0.0391112	0.610249
ENSG00000204653	ASPDH	protein_coding	-1.26866	0.0497492	4.24886	0.0392766	0.61143
ENSG00000269906	AL606834.1	lncRNA	-1.51001	-0.552392	4.2388	0.03951	0.611739
ENSG00000214999	AC129492.1	lncRNA	1.38743	-0.315894	4.22197	0.0399039	0.611739
ENSG00000268584	AC073389.1	lncRNA	-1.34984	-0.256736	4.22972	0.039722	0.611739
ENSG00000240137	ERICH6-AS1	lncRNA	1.34298	-0.20424	4.22367	0.0398638	0.611739
ENSG00000071282	LMCD1	protein_coding	0.591765	2.64928	4.21539	0.0400588	0.611901
ENSG00000198624	CCDC69	protein_coding	1.22819	0.238179	4.21194	0.0401405	0.612564
ENSG00000130270	ATP8B3	protein_coding	1.0475	0.775884	4.20192	0.0403784	0.613851
ENSG00000273703	H2BC14	protein_coding	-1.58366	-0.923924	4.159	0.0414139	0.614015
ENSG00000151655	ITIH2	protein_coding	1.48218	-0.57932	4.17646	0.0409893	0.614015
ENSG00000100985	MMP9	protein_coding	1.44907	-0.575331	4.15319	0.0415562	0.614015
ENSG00000207697	MIR573	miRNA	1.31194	-0.129994	4.15225	0.0415793	0.614015
ENSG00000250358	LINC02200	lncRNA	-1.1125	0.594026	4.17114	0.0411181	0.614015
ENSG00000175984	DENND2C	protein_coding	0.993696	0.969521	4.19143	0.0406287	0.614015
ENSG00000205078	SYCE1L	protein_coding	0.766692	1.76329	4.15651	0.0414749	0.614015
ENSG00000149050	ZNF214	protein_coding	-0.654658	2.23046	4.17773	0.0409586	0.614015
ENSG00000234719	NPIPB2	protein_coding	0.647379	2.24126	4.15371	0.0415433	0.614015
ENSG00000204685	STARD7-AS1	lncRNA	-0.606966	2.46163	4.15847	0.0414269	0.614015
ENSG00000280327	Z97633.1	TEC	-1.33629	-0.243481	4.13957	0.0418919	0.616275
ENSG00000128578	STRIP2	protein_coding	-0.696044	2.03424	4.13595	0.0419815	0.616275
ENSG00000246898	LINC00920	lncRNA	1.27769	0.224174	4.12353	0.0422907	0.617525
ENSG00000225889	AC012368.1	lncRNA	0.752415	1.74954	4.11851	0.0424164	0.617525
ENSG00000125740	FOSB	protein_coding	-1.14854	0.426516	4.11178	0.0425855	0.618857
ENSG00000231920	NEBL-AS1	lncRNA	1.44868	-0.521331	4.10162	0.0428421	0.620047
ENSG00000175482	POLD4	protein_coding	-1.11571	0.522908	4.09095	0.0431134	0.621226
ENSG00000273066	AL355987.4	lncRNA	0.626008	2.37121	4.08433	0.0432826	0.622498
ENSG00000254370	AC025871.2	lncRNA	1.32053	-0.178812	4.07116	0.0436214	0.625123
ENSG00000214274	ANG	protein_coding	-1.26408	-0.0584209	4.06758	0.0437138	0.625886
ENSG00000107984	DKK1	protein_coding	1.393	-0.30939	4.04664	0.0442593	0.626334
ENSG00000131095	GFAP	protein_coding	1.16368	0.343249	4.04401	0.0443285	0.626334
ENSG00000136883	KIF12	protein_coding	1.06114	0.695817	4.04333	0.0443463	0.626334
ENSG00000150773	PIH1D2	protein_coding	-0.84398	1.37374	4.03947	0.0444479	0.626334
ENSG00000214783	POLR2J4	lncRNA	0.795612	1.57207	4.04758	0.0442346	0.626334
ENSG00000206140	TMEM191C	protein_coding	0.720888	1.87596	4.05665	0.0439978	0.626334
ENSG00000271659	AL161729.4	lncRNA	1.38235	-0.158015	4.02827	0.0447439	0.626815
ENSG00000197355	UAP1L1	protein_coding	0.643587	2.23687	4.02434	0.0448481	0.626815
ENSG00000183840	GPR39	protein_coding	1.01626	0.767556	4.00373	0.0453998	0.629918
ENSG00000138642	HERC6	protein_coding	0.998683	0.830709	4.00466	0.0453746	0.629918
ENSG00000100884	CPNE6	protein_coding	-0.780958	2.06963	3.98957	0.0457828	0.631755
ENSG00000224184	MIR3681HG	lncRNA	-1.4638	-0.673449	3.97521	0.0461748	0.633572
ENSG00000230461	PROX1-AS1	lncRNA	-1.15416	0.317326	3.97638	0.0461426	0.633572
ENSG00000250668	LINC02123	lncRNA	-1.73897	-1.07276	3.94464	0.047021	0.633694
ENSG00000261286	ATP2C2-AS1	lncRNA	-1.42395	-0.406208	3.95592	0.0467069	0.633694
ENSG00000180251	SLC9A4	protein_coding	1.37295	-0.179058	3.9572	0.0466712	0.633694
ENSG00000270765	GAS2L2	protein_coding	1.23647	0.0120044	3.94422	0.0470328	0.633694
ENSG00000237737	DCTN1-AS1	lncRNA	-0.965074	0.935165	3.95657	0.0466887	0.633694
ENSG00000185269	NOTUM	protein_coding	0.872557	1.2767	3.94894	0.046901	0.633694
ENSG00000226200	SGMS1-AS1	lncRNA	-0.695786	1.97181	3.96282	0.0465156	0.633694
ENSG00000269399	AC008764.6	lncRNA	1.0625	0.585865	3.94027	0.0471433	0.634115
ENSG00000182057	OGFRP1	lncRNA	-1.21089	0.119067	3.91704	0.0477989	0.635295
ENSG00000245105	A2M-AS1	lncRNA	-1.17223	0.324688	3.91765	0.0477818	0.635295
ENSG00000147437	GNRH1	protein_coding	1.00962	0.837323	3.91709	0.0477974	0.635295
ENSG00000280229	AL161658.1	TEC	0.845179	1.35088	3.91487	0.0478607	0.635295
ENSG00000128849	CGNL1	protein_coding	-0.836601	1.35065	3.91436	0.0478753	0.635295
ENSG00000183476	SH2D7	protein_coding	0.791773	1.52354	3.91218	0.0479373	0.635295
ENSG00000260233	ZNRD2-AS1	lncRNA	0.676762	2.0084	3.92269	0.0476385	0.635295
ENSG00000131944	FAAP24	protein_coding	-0.668643	2.05869	3.92296	0.0476308	0.635295
ENSG00000274403	AC090510.2	lncRNA	1.44609	-0.63065	3.89412	0.0484554	0.636768
ENSG00000275367	AC092111.1	lncRNA	-0.757529	1.66111	3.89047	0.0485609	0.637108
ENSG00000224383	PRR29	protein_coding	-1.03862	0.722305	3.8858	0.0486961	0.637314
ENSG00000262209	PCDHGB3	protein_coding	1.31333	-0.28208	3.88095	0.048837	0.638087
ENSG00000231437	LINC01750	lncRNA	1.01216	0.815896	3.87392	0.0490417	0.638087
ENSG00000178722	C5orf64	lncRNA	0.768468	1.64851	3.87153	0.0491118	0.638087
ENSG00000234899	SOX9-AS1	lncRNA	0.68692	1.94229	3.87144	0.0491143	0.638087
ENSG00000093010	COMT	protein_coding	0.613442	2.34848	3.87732	0.0489426	0.638087
ENSG00000224883	Z99716.1	lncRNA	1.35408	-0.0231035	3.84571	0.0498733	0.641523
ENSG00000225756	DBH-AS1	lncRNA	-1.21908	-0.0238516	3.84793	0.0498074	0.641523
