# Supplementary material for: A human stem cell-derived neuronal model of morphine exposure reflects brain dysregulation in opioid use disorder: Transcriptomic and epigenetic characterization of postmortem-derived iPSC neurons
Source: Front Psychiatry. 2023 Feb 16;14:1070556. doi: 10.3389/fpsyt.2023.1070556 (PMC9978009; doi:10.3389/fpsyt.2023.1070556)
Supplement: Supplementary file 10 [file Table_10.XLSX]

## Sheet: Cells_Cogenes
Supplementary Table 10: DEGs Convergently Dysregulated in Cocaine Treated Neurons and CUD Brain, bolded genes convergently dysregulated
GeneID	GeneSymbol	GeneBiotype	logFC_Neurons	PValue_Neurons	FDR_Neurons	logFC_Brain	PValue_Brain	FDR_Brain
ENSG00000131914	LIN28A	protein_coding	-1.12084	0.00342	0.255927	-5.74046	3.79288e-09	6.2025e-05
ENSG00000121577	POPDC2	protein_coding	1.20949	0.0278346	0.555912	-1.367	0.0373296	0.999947
ENSG00000224383	PRR29	protein_coding	-1.03862	0.0486961	0.637314	1.03946	0.0033244	0.999947
