# Supplementary material for: A human stem cell-derived neuronal model of morphine exposure reflects brain dysregulation in opioid use disorder: Transcriptomic and epigenetic characterization of postmortem-derived iPSC neurons
Source: Front Psychiatry. 2023 Feb 16;14:1070556. doi: 10.3389/fpsyt.2023.1070556 (PMC9978009; doi:10.3389/fpsyt.2023.1070556)
Supplement: Supplementary file 11 [file Table_11.XLSX]

## Sheet: GO_Brain_Cell_overlap
Supplementary Table 11: Gene Ontology Analysis for Biological Processes and Molecular Functions Enriched in Cocaine-Treated Neurons and CUD Postmortem Brains
Ontology	GO.ID	Term	Annotated	Significant	Expected	p.value
GO:MF	GO:0004888	transmembrane signaling receptor activit...	459	22	9.45	0.00021
GO:MF	GO:0004930	G protein-coupled receptor activity	215	13	4.43	0.00052
GO:MF	GO:0038023	signaling receptor activity	596	23	12.28	0.00286
GO:MF	GO:0060089	molecular transducer activity	596	23	12.28	0.00286
GO:MF	GO:0005201	extracellular matrix structural constitu...	118	8	2.43	0.00303
GO:MF	GO:0008528	G protein-coupled peptide receptor activ...	73	5	1.5	0.01721
GO:MF	GO:0001653	peptide receptor activity	76	5	1.57	0.02015
GO:MF	GO:0033764	steroid dehydrogenase activity, acting o...	15	2	0.31	0.0372
GO:MF	GO:0000253	3-keto sterol reductase activity	2	1	0.04	0.04077
GO:BP	GO:0007165	signal transduction	3944	110	81.44	9.9e-05
GO:BP	GO:0007154	cell communication	4378	118	90.4	0.00021
GO:BP	GO:0050896	response to stimulus	5844	149	120.67	0.00022
GO:BP	GO:0023052	signaling	4334	114	89.49	0.00087
GO:BP	GO:0032501	multicellular organismal process	4867	123	100.5	0.00239
GO:BP	GO:0051146	striated muscle cell differentiation	197	11	4.07	0.00262
GO:BP	GO:0009605	response to external stimulus	1681	49	34.71	0.00724
